# Supplementary material for: Bis(diiso­butyl­ammonium) tetra­chlorido­bis­[3-(tri­fluorometh­yl)phen­yl]stannate
Source: IUCrdata. 2023 Oct 24;8(Pt 10):x230913. doi: 10.1107/S2414314623009136 (PMC10626849; doi:10.1107/S2414314623009136)
Supplement: Supplementary file 1 [file x-08-x230913-sup1.cif]

##############################################################################
#                                                                            #
# This CIF contains the data for a data article accepted for                 #
# publication in IUCrData. It conforms to the requirements of                #
# Notes for Authors for IUCrData, and has been                               #
# peer reviewed under the auspices of IUCrData.                              #
#                                                                            #
# Full details of the Crystallographic Information File format               #
# are given in the paper "The Crystallographic Information File (CIF):       #
# a New Standard Archive File for Crystallography" by S. R. Hall, F. H.      #
# Allen and I. D. Brown [Acta Cryst. (1991), A47, 655-685].                  #
#                                                                            #
# The current version of the core CIF dictionary is obtainable from          #
# ftp://ftp.iucr.org/pub/cif_core.dic.                                       #
#                                                                            #
# Software is freely available for graphical display of the structure(s)     #
# in this CIF. For information consult the CIF software page                 #
# http://www.iucr.org/resources/cif/software.                                #
#                                                                            #
# This file may be used for bona fide research purposes within the           #
# scientific community so long as proper attribution is given to the data    # 
# article from which it was obtained.                                        #
#                                                                            #
##############################################################################
data_I
_audit_creation_method
;
Olex2 1.5-ac5-024
(compiled 2022.04.12 svn.rca3783a0 for Rigaku Oxford Diffraction, GUI svn.r6498)
;
_journal_date_recd_electronic     2023-08-29
_journal_date_accepted     2023-10-17
_journal_name_full     'IUCrData'
_journal_year     2023
_journal_volume     8
_journal_issue     10
_journal_page_first     0
_journal_page_last     0
_journal_paper_category     HM
_journal_paper_doi     10.1107/S2414314623009136
_journal_coeditor_code     TK4096
_publ_contact_author_name     'Xueqing Song'
_publ_contact_author_address
;
University of DC, 4200 Connecticut Avenue NW, Washington, DC 2008, USA
;
_publ_contact_author_email
;
xsong@udc.edu
;
_publ_section_title
;
Bis(diisobutylammonium) tetrachloridobis[3-(trifluoromethyl)phenyl]stannate
;
loop_
    _publ_author_name
    _publ_author_footnote
    _publ_author_address
    'Song, Xueqing' .
;
University of the District of Columbia
Chemistry
4200 Connecticut Avenue, NW
Washington DC
20008
USA
;
    'Li, William' .
;
University of the District of Columbia
Chemistry
4200 Connecticut Avenue, NW
Washington DC
20008
USA
;
_publ_section_synopsis
;
The title salt comprises di-<i>iso</i>butylammonium cations and centrosymmetric
tetrachlorobis-(3-trifuoromethylphenyl)stannate(IV) anions, which are
connected in the crystal by N---H...Cl and C---H...F interactions.
;
_chemical_name_systematic
;
Bis(diisobutylammonium) tetrachloridobis[3-(trifluoromethyl)phenyl]stannate
;
_chemical_name_common     ?
_chemical_formula_moiety     '2(C8 H20 N +), C14 H8 Cl4 F6 Sn 2-'
_chemical_formula_sum     'C30 H48 Cl4 F6 N2 Sn'
_chemical_formula_iupac     '(C8 H20 N)2 [Sn  Cl4 (C7 H4 Cl2 F3)2]'
_chemical_formula_weight     811.19
_chemical_melting_point     ?
_space_group_crystal_system     monoclinic
_space_group_name_H-M_alt     'P 1 21/c 1'
_space_group_name_Hall     '-P 2ybc'
loop_
    _space_group_symop_operation_xyz
    'x, y, z'
    '-x, y+1/2, -z+1/2'
    '-x, -y, -z'
    'x, -y-1/2, z-1/2'
_cell_length_a     12.26140(10)
_cell_length_b     10.83180(10)
_cell_length_c     14.62970(10)
_cell_angle_alpha     90
_cell_angle_beta     108.5230(10)
_cell_angle_gamma     90
_cell_volume     1842.36(3)
_cell_formula_units_Z     2
_cell_measurement_reflns_used     14287
_cell_measurement_theta_min     3.7790
_cell_measurement_theta_max     77.7480
_cell_measurement_temperature     99.98(10)
_exptl_crystal_description     block
_exptl_crystal_colour     'clear brown-orange'
_exptl_crystal_size_max     0.1
_exptl_crystal_size_mid     0.07
_exptl_crystal_size_min     0.03
_exptl_crystal_density_diffrn     1.462
_exptl_crystal_density_meas     ?
_exptl_crystal_density_method     ?
_exptl_crystal_F_000     828
_exptl_absorpt_coefficient_mu     8.644
_exptl_absorpt_correction_type     multi-scan
_exptl_absorpt_process_details
;
(CrysAlisPro; Rigaku OD, 2023)
;
_exptl_absorpt_correction_T_min     0.29258
_exptl_absorpt_correction_T_max     1.00000
_diffrn_ambient_temperature     100.15
_diffrn_source     ?
_diffrn_radiation_type     CuK\a
_diffrn_radiation_wavelength     1.54184
_diffrn_measurement_device_type
                             'XtaLAB Synergy, Single source at home/near, HyPix'
_diffrn_measurement_device     'four-circle diffractometer'
_diffrn_measurement_method     '\w scans'
_diffrn_detector_area_resol_mean     10.0000
_diffrn_reflns_number     18706
_diffrn_reflns_av_R_equivalents     0.0568
_diffrn_reflns_av_unetI/netI     0.0357
_diffrn_reflns_theta_min     3.802
_diffrn_reflns_theta_max     77.973
_diffrn_reflns_theta_full     67.684
_diffrn_measured_fraction_theta_max     0.970
_diffrn_measured_fraction_theta_full     1.000
_diffrn_reflns_limit_h_min     -15
_diffrn_reflns_limit_h_max     15
_diffrn_reflns_limit_k_min     -13
_diffrn_reflns_limit_k_max     11
_diffrn_reflns_limit_l_min     -18
_diffrn_reflns_limit_l_max     17
_refine_special_details     ?
_reflns_number_total     3822
_reflns_number_gt     3652
_reflns_threshold_expression     'I > 2\s(I)'
_refine_ls_structure_factor_coef     Fsqd
_refine_ls_matrix_type     full
_refine_ls_R_factor_all     0.0285
_refine_ls_R_factor_gt     0.0273
_refine_ls_wR_factor_gt     0.0735
_refine_ls_wR_factor_ref     0.0749
_refine_ls_goodness_of_fit_ref     1.084
_refine_ls_restrained_S_all     1.084
_refine_ls_number_reflns     3822
_refine_ls_number_parameters     200
_refine_ls_number_restraints     0
_refine_ls_hydrogen_treatment     constr
_refine_ls_weighting_scheme     calc
_refine_ls_weighting_details
              'w=1/[\s^2^(Fo^2^)+(0.0410P)^2^+0.7503P] where P=(Fo^2^+2Fc^2^)/3'
_atom_sites_solution_hydrogens     geom
_atom_sites_solution_primary     ?
_atom_sites_solution_secondary     ?
_refine_ls_shift/su_max     0.000
_refine_ls_shift/su_mean     0.000
_refine_diff_density_max     0.658
_refine_diff_density_min     -0.901
_refine_ls_extinction_method     none
_refine_ls_extinction_coef     .
loop_
    _atom_type_symbol
    _atom_type_description
    _atom_type_scat_dispersion_real
    _atom_type_scat_dispersion_imag
    _atom_type_scat_source
    'C' 'C' 0.0181 0.0091
                         'International Tables Vol C Tables 4.2.6.8 and 6.1.1.4'
    'H' 'H' 0.0000 0.0000
                         'International Tables Vol C Tables 4.2.6.8 and 6.1.1.4'
    'Cl' 'Cl' 0.3639 0.7018
                         'International Tables Vol C Tables 4.2.6.8 and 6.1.1.4'
    'F' 'F' 0.0727 0.0534
                         'International Tables Vol C Tables 4.2.6.8 and 6.1.1.4'
    'N' 'N' 0.0311 0.0180
                         'International Tables Vol C Tables 4.2.6.8 and 6.1.1.4'
    'Sn' 'Sn' 0.0259 5.4591
                         'International Tables Vol C Tables 4.2.6.8 and 6.1.1.4'
_computing_data_collection
;
CrysAlisPro (Rigaku OD, 2023)
;
_computing_cell_refinement
;
CrysAlisPro (Rigaku OD, 2023)
;
_computing_data_reduction
;
CrysAlisPro (Rigaku OD, 2023)
;
_computing_structure_solution
;
<i>SHELXT2018/2</i> (Sheldrick, 2015a)
;
_computing_structure_refinement
;
<i>SHELXL2018/3</i> (Sheldrick, 2015b)
;
_computing_molecular_graphics
;
Olex2 (Dolomanov <i>et al.</i>,  2009)
;
_computing_publication_material
;
Olex2 (Dolomanov <i>et al.</i>,  2009)
;
loop_
    _atom_site_type_symbol
    _atom_site_label
    _atom_site_fract_x
    _atom_site_fract_y
    _atom_site_fract_z
    _atom_site_U_iso_or_equiv
    _atom_site_adp_type
    _atom_site_calc_flag
    _atom_site_occupancy
    _atom_site_disorder_assembly
    _atom_site_disorder_group
    C C1 0.35270(19) 0.5478(2) 0.13703(15) 0.0239(4) Uani d 1 . .
    H H1A 0.358554 0.457309 0.130324 0.029 Uiso calc 1 . .
    H H1B 0.326308 0.583776 0.071441 0.029 Uiso calc 1 . .
    C C2 0.26367(19) 0.5751(2) 0.18694(15) 0.0260(5) Uani d 1 . .
    H H2 0.295430 0.546221 0.255225 0.031 Uiso calc 1 . .
    C C3 0.23739(19) 0.7127(2) 0.18845(16) 0.0275(5) Uani d 1 . .
    H H3A 0.306651 0.756553 0.226965 0.041 Uiso calc 1 . .
    H H3B 0.175849 0.724982 0.216927 0.041 Uiso calc 1 . .
    H H3C 0.212799 0.744875 0.122425 0.041 Uiso calc 1 . .
    C C4 0.1551(3) 0.5004(2) 0.1380(3) 0.0411(8) Uani d 1 . .
    H H4A 0.121094 0.528525 0.071310 0.062 Uiso calc 1 . .
    H H4B 0.099624 0.511991 0.172948 0.062 Uiso calc 1 . .
    H H4C 0.174867 0.412669 0.138369 0.062 Uiso calc 1 . .
    C C5 0.56054(19) 0.55525(19) 0.14964(15) 0.0222(4) Uani d 1 . .
    H H5A 0.537390 0.577720 0.080518 0.027 Uiso calc 1 . .
    H H5B 0.565458 0.464099 0.154047 0.027 Uiso calc 1 . .
    C C6 0.67905(19) 0.60917(19) 0.20024(15) 0.0218(4) Uani d 1 . .
    H H6 0.674857 0.700698 0.190829 0.026 Uiso calc 1 . .
    C C7 0.7618(2) 0.5571(2) 0.15105(19) 0.0328(5) Uani d 1 . .
    H H7A 0.765195 0.467094 0.157844 0.049 Uiso calc 1 . .
    H H7B 0.838600 0.591970 0.181228 0.049 Uiso calc 1 . .
    H H7C 0.734647 0.578953 0.082497 0.049 Uiso calc 1 . .
    C C8 0.72259(19) 0.5828(2) 0.30827(16) 0.0274(5) Uani d 1 . .
    H H8A 0.669735 0.619158 0.338881 0.041 Uiso calc 1 . .
    H H8B 0.799278 0.618867 0.336388 0.041 Uiso calc 1 . .
    H H8C 0.726737 0.493329 0.318920 0.041 Uiso calc 1 . .
    N N1 0.46944(15) 0.59824(15) 0.19037(12) 0.0177(3) Uani d 1 . .
    H H1C 0.466464 0.682178 0.188412 0.021 Uiso calc 1 . .
    H H1D 0.488962 0.574815 0.253256 0.021 Uiso calc 1 . .
    C C9 0.68457(19) 0.50380(16) 0.54647(16) 0.0146(4) Uani d 1 . .
    C C10 0.74444(18) 0.6150(2) 0.56702(15) 0.0178(4) Uani d 1 . .
    H H10 0.702813 0.690201 0.560520 0.021 Uiso calc 1 . .
    C C11 0.86397(19) 0.6180(2) 0.59687(16) 0.0220(4) Uani d 1 . .
    H H11 0.903295 0.694773 0.610510 0.026 Uiso calc 1 . .
    C C12 0.9258(2) 0.50866(18) 0.60672(18) 0.0215(5) Uani d 1 . .
    H H12 1.007476 0.509922 0.627119 0.026 Uiso calc 1 . .
    C C13 0.86647(18) 0.3971(2) 0.58629(14) 0.0180(4) Uani d 1 . .
    C C14 0.74712(18) 0.39424(19) 0.55628(14) 0.0157(4) Uani d 1 . .
    H H14 0.707913 0.317433 0.542374 0.019 Uiso calc 1 . .
    C C15 0.93450(17) 0.2801(2) 0.59848(15) 0.0205(4) Uani d 1 . .
    Cl Cl1 0.50101(4) 0.38477(4) 0.34558(3) 0.01643(11) Uani d 1 . .
    Cl Cl2 0.49391(4) 0.70843(4) 0.41432(3) 0.01725(11) Uani d 1 . .
    F F1 0.86867(11) 0.17902(12) 0.57535(11) 0.0291(3) Uani d 1 . .
    F F2 1.00453(12) 0.27762(13) 0.54416(10) 0.0306(3) Uani d 1 . .
    F F3 1.00321(13) 0.26451(14) 0.69011(10) 0.0364(3) Uani d 1 . .
    Sn Sn1 0.500000 0.500000 0.500000 0.01258(8) Uani d 1 . .
loop_
    _atom_site_aniso_label
    _atom_site_aniso_U_11
    _atom_site_aniso_U_22
    _atom_site_aniso_U_33
    _atom_site_aniso_U_12
    _atom_site_aniso_U_13
    _atom_site_aniso_U_23
    C1 0.0260(11) 0.0198(11) 0.0220(9) -0.0067(9) 0.0021(8) -0.0019(8)
    C2 0.0229(10) 0.0294(11) 0.0233(10) -0.0069(9) 0.0038(8) 0.0065(9)
    C3 0.0221(11) 0.0338(13) 0.0268(10) 0.0007(9) 0.0080(8) 0.0042(9)
    C4 0.0291(15) 0.0419(19) 0.0480(18) -0.0161(10) 0.0061(13) 0.0051(10)
    C5 0.0301(11) 0.0173(10) 0.0218(9) 0.0001(8) 0.0118(8) -0.0026(8)
    C6 0.0270(10) 0.0160(9) 0.0269(10) 0.0026(8) 0.0151(8) 0.0001(8)
    C7 0.0383(13) 0.0285(13) 0.0404(13) 0.0049(10) 0.0249(11) -0.0024(10)
    C8 0.0212(10) 0.0331(12) 0.0300(11) -0.0014(9) 0.0112(8) 0.0022(10)
    N1 0.0220(8) 0.0135(8) 0.0181(7) -0.0022(6) 0.0071(6) -0.0008(6)
    C9 0.0117(10) 0.0175(11) 0.0161(10) -0.0006(6) 0.0063(8) -0.0003(6)
    C10 0.0190(10) 0.0152(10) 0.0204(9) 0.0002(8) 0.0081(7) -0.0026(8)
    C11 0.0199(10) 0.0188(11) 0.0275(10) -0.0063(8) 0.0077(8) -0.0041(8)
    C12 0.0155(11) 0.0232(12) 0.0254(11) -0.0015(7) 0.0057(9) 0.0001(7)
    C13 0.0189(9) 0.0194(10) 0.0176(9) 0.0016(8) 0.0086(7) 0.0013(8)
    C14 0.0170(9) 0.0158(10) 0.0155(8) 0.0007(7) 0.0070(7) 0.0017(7)
    C15 0.0136(9) 0.0234(10) 0.0250(9) 0.0015(8) 0.0068(7) 0.0033(8)
    Cl1 0.0205(2) 0.0118(2) 0.0188(2) -0.00014(15) 0.00893(16) -0.00113(15)
    Cl2 0.0188(2) 0.0129(2) 0.0212(2) 0.00085(15) 0.00785(16) 0.00294(16)
    F1 0.0222(6) 0.0172(6) 0.0500(8) 0.0021(5) 0.0143(6) 0.0042(6)
    F2 0.0271(7) 0.0289(7) 0.0442(8) 0.0067(5) 0.0235(6) 0.0043(6)
    F3 0.0351(8) 0.0389(8) 0.0284(6) 0.0168(6) 0.0005(6) 0.0061(6)
    Sn1 0.01231(11) 0.01048(12) 0.01599(11) 0.00097(5) 0.00599(8) 0.00084(5)
_geom_special_details
;
 All esds (except the esd in the dihedral angle between two l.s. planes)
 are estimated using the full covariance matrix.  The cell esds are taken
 into account individually in the estimation of esds in distances, angles
 and torsion angles; correlations between esds in cell parameters are only
 used when they are defined by crystal symmetry.  An approximate (isotropic)
 treatment of cell esds is used for estimating esds involving l.s. planes.
;
loop_
    _geom_bond_atom_site_label_1
    _geom_bond_atom_site_label_2
    _geom_bond_site_symmetry_2
    _geom_bond_distance
    _geom_bond_publ_flag
    C1 C2 . 1.523(3) ?
    C1 N1 . 1.499(3) ?
    C2 C3 . 1.527(3) ?
    C2 C4 . 1.528(3) ?
    C5 C6 . 1.522(3) ?
    C5 N1 . 1.497(3) ?
    C6 C7 . 1.526(3) ?
    C6 C8 . 1.526(3) ?
    C9 C10 . 1.393(3) ?
    C9 C14 . 1.396(3) ?
    C10 C11 . 1.390(3) ?
    C11 C12 . 1.389(3) ?
    C12 C13 . 1.393(3) ?
    C13 C14 . 1.388(3) ?
    C13 C15 . 1.497(3) ?
    C15 F1 . 1.338(3) ?
    C15 F2 . 1.343(2) ?
    C15 F3 . 1.348(2) ?
    Sn1 Cl1 . 2.5845(4) y
    Sn1 Cl2 . 2.5719(4) y
    Sn1 C9 . 2.147(2) y
loop_
    _geom_angle_atom_site_label_1
    _geom_angle_atom_site_label_2
    _geom_angle_atom_site_label_3
    _geom_angle_site_symmetry_1
    _geom_angle_site_symmetry_3
    _geom_angle
    _geom_angle_publ_flag
    N1 C1 C2 . . 113.03(17) ?
    C1 C2 C3 . . 112.52(18) ?
    C1 C2 C4 . . 108.9(2) ?
    C3 C2 C4 . . 111.5(2) ?
    N1 C5 C6 . . 113.87(16) ?
    C5 C6 C7 . . 107.69(18) ?
    C5 C6 C8 . . 113.43(18) ?
    C7 C6 C8 . . 110.67(19) ?
    C5 N1 C1 . . 112.90(16) ?
    C10 C9 C14 . . 118.6(2) ?
    C10 C9 Sn1 . . 121.02(14) ?
    C14 C9 Sn1 . . 120.40(14) ?
    C11 C10 C9 . . 121.3(2) ?
    C12 C11 C10 . . 119.9(2) ?
    C11 C12 C13 . . 119.1(2) ?
    C12 C13 C15 . . 118.4(2) ?
    C14 C13 C12 . . 120.9(2) ?
    C14 C13 C15 . . 120.68(19) ?
    C13 C14 C9 . . 120.20(19) ?
    F1 C15 C13 . . 113.22(17) ?
    F1 C15 F2 . . 106.35(17) ?
    F1 C15 F3 . . 106.55(17) ?
    F2 C15 C13 . . 112.55(17) ?
    F2 C15 F3 . . 105.72(16) ?
    F3 C15 C13 . . 111.92(17) ?
    C9 Sn1 C9 . 3_666 180.0 ?
    C9 Sn1 Cl1 3_666 3_666 89.36(6) ?
    C9 Sn1 Cl1 . . 89.36(6) y
    C9 Sn1 Cl1 . 3_666 90.64(6) ?
    C9 Sn1 Cl1 3_666 . 90.64(6) ?
    C9 Sn1 Cl2 . 3_666 89.89(5) ?
    C9 Sn1 Cl2 3_666 3_666 90.11(5) ?
    C9 Sn1 Cl2 3_666 . 89.89(5) ?
    C9 Sn1 Cl2 . . 90.11(5) y
    Cl1 Sn1 Cl1 3_666 . 180.0 ?
    Cl1 Sn1 Cl2 . . 90.308(14) y
    Cl2 Sn1 Cl1 3_666 3_666 90.308(14) ?
    Cl2 Sn1 Cl1 3_666 . 89.692(14) ?
    Cl2 Sn1 Cl1 . 3_666 89.693(14) ?
    Cl2 Sn1 Cl2 3_666 . 180.00(3) ?
loop_
    _geom_torsion_atom_site_label_1
    _geom_torsion_atom_site_label_2
    _geom_torsion_atom_site_label_3
    _geom_torsion_atom_site_label_4
    _geom_torsion_site_symmetry_1
    _geom_torsion_site_symmetry_2
    _geom_torsion_site_symmetry_3
    _geom_torsion_site_symmetry_4
    _geom_torsion
    _geom_torsion_publ_flag
    C2 C1 N1 C5 . . . . 171.26(17) ?
    C6 C5 N1 C1 . . . . 177.79(17) ?
    N1 C1 C2 C3 . . . . 66.3(2) ?
    N1 C1 C2 C4 . . . . -169.55(19) ?
    N1 C5 C6 C7 . . . . 179.98(17) ?
    N1 C5 C6 C8 . . . . 57.2(2) ?
    C9 C10 C11 C12 . . . . -0.1(3) ?
    C10 C9 C14 C13 . . . . 0.2(3) ?
    C10 C11 C12 C13 . . . . 0.0(4) ?
    C11 C12 C13 C14 . . . . 0.1(4) ?
    C11 C12 C13 C15 . . . . -179.2(2) ?
    C12 C13 C14 C9 . . . . -0.3(3) ?
    C12 C13 C15 F1 . . . . -178.98(19) ?
    C12 C13 C15 F2 . . . . -58.3(3) ?
    C12 C13 C15 F3 . . . . 60.6(3) ?
    C14 C9 C10 C11 . . . . -0.1(3) ?
    C14 C13 C15 F1 . . . . 1.7(3) ?
    C14 C13 C15 F2 . . . . 122.3(2) ?
    C14 C13 C15 F3 . . . . -118.8(2) ?
    C15 C13 C14 C9 . . . . 179.09(19) ?
    Sn1 C9 C10 C11 . . . . -179.81(16) ?
    Sn1 C9 C14 C13 . . . . 179.96(15) ?
loop_
    _geom_hbond_atom_site_label_D
    _geom_hbond_atom_site_label_H
    _geom_hbond_atom_site_label_A
    _geom_hbond_site_symmetry_A
    _geom_hbond_distance_DH
    _geom_hbond_distance_HA
    _geom_hbond_distance_DA
    _geom_hbond_angle_DHA
    _geom_hbond_publ_flag
    N1 H1C Cl1 2_655 0.91 2.31 3.1877(17) 161 yes
    N1 H1D Cl1 . 0.91 2.44 3.1771(17) 138 yes
    N1 H1D Cl2 . 0.91 2.75 3.4094(17) 130 yes
    C7 H7A F1 4_565 0.98 2.56 3.227(3) 125 yes
_shelx_space_group_comment
;
The symmetry employed for this shelxl refinement is uniquely defined
by the following loop, which should always be used as a source of
symmetry information in preference to the above space-group names.
They are only intended as comments.
;
_shelx_estimated_absorpt_T_min     0.479
_shelx_estimated_absorpt_T_max     0.782
_iucr_refine_instructions_details
;
TITL sx185-100k_auto_a.res in P2(1)/c
    sx185-100k_auto.res
    created by SHELXL-2018/3 at 15:24:59 on 06-Oct-2023
REM Old TITL sx185-100k_auto_a.res in P2(1)/c
REM SHELXT solution in P2(1)/c: R1 0.182, Rweak 0.008, Alpha 0.023
REM <I/s> 0.644 for 216 systematic absences, Orientation as input
REM Formula found by SHELXT: C30 N2 I F10
CELL 1.54184 12.2614 10.8318 14.6297 90 108.523 90
ZERR 2 0.0001 0.0001 0.0001 0 0.001 0
LATT 1
SYMM -X,0.5+Y,0.5-Z
SFAC C H Cl F N Sn
UNIT 60 96 8 12 4 2
EQIV $1 1-X,0.5+Y,0.5-Z
EQIV $2 +X,0.5-Y,-0.5+Z
L.S. 4 0 0
PLAN  7
SIZE 0.1 0.07 0.03
TEMP -173
HTAB N1 Cl1
HTAB N1 Cl1_$1
HTAB N1 Cl2
HTAB C7 F1_$2
CONF
BOND
list 4
fmap 2 53
acta
REM <olex2.extras>
REM <HklSrc "%.\\sx185-100k_auto.hkl">
REM </olex2.extras>
WGHT    0.041000    0.750300
FVAR       0.41672
C1    1    0.352698    0.547803    0.137035    11.00000    0.02599    0.01976 =
         0.02201   -0.00186    0.00212   -0.00669
AFIX  23
H1A   2    0.358554    0.457309    0.130324    11.00000   -1.20000
H1B   2    0.326308    0.583776    0.071441    11.00000   -1.20000
AFIX   0
C2    1    0.263672    0.575057    0.186940    11.00000    0.02290    0.02938 =
         0.02328    0.00648    0.00383   -0.00687
AFIX  13
H2    2    0.295430    0.546221    0.255225    11.00000   -1.20000
AFIX   0
C3    1    0.237389    0.712691    0.188449    11.00000    0.02209    0.03385 =
         0.02680    0.00415    0.00799    0.00066
AFIX 137
H3A   2    0.306651    0.756553    0.226965    11.00000   -1.50000
H3B   2    0.175849    0.724982    0.216927    11.00000   -1.50000
H3C   2    0.212799    0.744875    0.122425    11.00000   -1.50000
AFIX   0
C4    1    0.155080    0.500365    0.138005    11.00000    0.02913    0.04194 =
         0.04795    0.00507    0.00607   -0.01611
AFIX 137
H4A   2    0.121094    0.528525    0.071310    11.00000   -1.50000
H4B   2    0.099624    0.511991    0.172948    11.00000   -1.50000
H4C   2    0.174867    0.412669    0.138369    11.00000   -1.50000
AFIX   0
C5    1    0.560538    0.555248    0.149642    11.00000    0.03006    0.01733 =
         0.02184   -0.00264    0.01179    0.00006
AFIX  23
H5A   2    0.537390    0.577720    0.080518    11.00000   -1.20000
H5B   2    0.565458    0.464099    0.154047    11.00000   -1.20000
AFIX   0
C6    1    0.679049    0.609169    0.200236    11.00000    0.02700    0.01604 =
         0.02693    0.00008    0.01514    0.00263
AFIX  13
H6    2    0.674857    0.700698    0.190829    11.00000   -1.20000
AFIX   0
C7    1    0.761769    0.557145    0.151054    11.00000    0.03825    0.02846 =
         0.04042   -0.00240    0.02491    0.00489
AFIX 137
H7A   2    0.765195    0.467094    0.157844    11.00000   -1.50000
H7B   2    0.838600    0.591970    0.181228    11.00000   -1.50000
H7C   2    0.734647    0.578953    0.082497    11.00000   -1.50000
AFIX   0
C8    1    0.722595    0.582770    0.308270    11.00000    0.02115    0.03314 =
         0.02996    0.00218    0.01118   -0.00143
AFIX 137
H8A   2    0.669735    0.619158    0.338881    11.00000   -1.50000
H8B   2    0.799278    0.618867    0.336388    11.00000   -1.50000
H8C   2    0.726737    0.493329    0.318920    11.00000   -1.50000
AFIX   0
N1    5    0.469440    0.598242    0.190373    11.00000    0.02200    0.01345 =
         0.01808   -0.00083    0.00709   -0.00215
AFIX  23
H1C   2    0.466464    0.682178    0.188412    11.00000   -1.20000
H1D   2    0.488962    0.574815    0.253256    11.00000   -1.20000
AFIX   0
C9    1    0.684567    0.503803    0.546468    11.00000    0.01169    0.01750 =
         0.01607   -0.00028    0.00629   -0.00065
C10   1    0.744440    0.614985    0.567020    11.00000    0.01902    0.01521 =
         0.02038   -0.00264    0.00814    0.00017
AFIX  43
H10   2    0.702813    0.690201    0.560520    11.00000   -1.20000
AFIX   0
C11   1    0.863966    0.618015    0.596870    11.00000    0.01993    0.01883 =
         0.02751   -0.00408    0.00771   -0.00627
AFIX  43
H11   2    0.903295    0.694773    0.610510    11.00000   -1.20000
AFIX   0
C12   1    0.925790    0.508661    0.606718    11.00000    0.01555    0.02319 =
         0.02536    0.00012    0.00572   -0.00149
AFIX  43
H12   2    1.007476    0.509922    0.627119    11.00000   -1.20000
AFIX   0
C13   1    0.866466    0.397135    0.586292    11.00000    0.01889    0.01942 =
         0.01761    0.00126    0.00857    0.00156
C14   1    0.747124    0.394237    0.556279    11.00000    0.01700    0.01578 =
         0.01553    0.00165    0.00704    0.00070
AFIX  43
H14   2    0.707913    0.317433    0.542374    11.00000   -1.20000
AFIX   0
C15   1    0.934502    0.280118    0.598482    11.00000    0.01363    0.02344 =
         0.02502    0.00327    0.00682    0.00148
CL1   3    0.501006    0.384769    0.345578    11.00000    0.02053    0.01184 =
         0.01882   -0.00113    0.00893   -0.00014
CL2   3    0.493911    0.708433    0.414318    11.00000    0.01875    0.01291 =
         0.02116    0.00294    0.00785    0.00085
F1    4    0.868672    0.179025    0.575353    11.00000    0.02219    0.01722 =
         0.05002    0.00418    0.01435    0.00211
F2    4    1.004526    0.277624    0.544159    11.00000    0.02712    0.02889 =
         0.04424    0.00426    0.02349    0.00666
F3    4    1.003206    0.264506    0.690112    11.00000    0.03511    0.03889 =
         0.02838    0.00612    0.00050    0.01685
SN1   6    0.500000    0.500000    0.500000    10.50000    0.01231    0.01048 =
         0.01599    0.00084    0.00599    0.00097
HKLF 4
REM  sx185-100k_auto_a.res in P2(1)/c
REM wR2 = 0.0749, GooF = S = 1.084, Restrained GooF = 1.084 for all data
REM R1 = 0.0273 for 3652 Fo > 4sig(Fo) and 0.0285 for all 3822 data
REM 200 parameters refined using 0 restraints
END
WGHT      0.0410      0.7503
REM Highest difference peak  0.658,  deepest hole -0.901,  1-sigma level  0.088
Q1    1   0.4996  0.3817  0.4991  11.00000  0.05    0.66
Q2    1   0.8141  0.3991  0.5841  11.00000  0.05    0.41
Q3    1   0.5693  0.5452  0.4767  11.00000  0.05    0.34
Q4    1   0.8051  0.6159  0.5815  11.00000  0.05    0.34
Q5    1   0.4129  0.4971  0.4419  11.00000  0.05    0.34
Q6    1   0.3035  0.5603  0.1614  11.00000  0.05    0.34
Q7    1   0.4344  0.3363  0.3622  11.00000  0.05    0.32
  REM The information below was added by Olex2.
  REM
  REM R1 = 0.0273 for 3652 Fo > 4sig(Fo) and 0.0285 for all 19418 data
  REM 200 parameters refined using n/a restraints
  REM Highest difference peak 0.66, deepest hole -0.90
  REM Mean Shift 0, Max Shift 0.000.
  REM +++ Tabular Listing of Refinement Information +++
  REM R1_all = 0.0285
  REM R1_gt = 0.0273
  REM wR_ref = 0.0749
  REM GOOF = 1.084
  REM Shift_max = 0.000
  REM Shift_mean = 0
  REM Reflections_all = 19418
  REM Reflections_gt = 3652
  REM Parameters = 200
  REM Hole = -0.90
  REM Peak = 0.66
  REM Flack = n/a
;
