# Supplementary material for: Bis(diiso­butyl­ammonium) tetra­chlorido­bis­[3-(tri­fluorometh­yl)phen­yl]stannate
Source: IUCrdata. 2023 Oct 24;8(Pt 10):x230913. doi: 10.1107/S2414314623009136 (PMC10626849; doi:10.1107/S2414314623009136)
Supplement: Supplementary file 2 [file x-08-x230913-Isup2.hkl]

data_I                                                                          
_shelx_title ' sx185-100k_auto_a.res in P2(1)/c'                                
_shelx_refln_list_code          4                                               
_shelx_F_calc_maximum      251.43                                               
_exptl_crystal_F_000       828.00                                               
_reflns_d_resolution_high  0.7882                                               
                                                                                
loop_                                                                           
 _space_group_symop_operation_xyz                                               
 'x, y, z'                                                                      
 '-x, y+1/2, -z+1/2'                                                            
 '-x, -y, -z'                                                                   
 'x, -y-1/2, z-1/2'                                                             
                                                                                
_cell_length_a    12.2614                                                       
_cell_length_b    10.8318                                                       
_cell_length_c    14.6297                                                       
_cell_angle_alpha  90.000                                                       
_cell_angle_beta  108.523                                                       
_cell_angle_gamma  90.000                                                       
                                                                                
_shelx_F_squared_multiplier     1.000                                           
                                                                                
loop_                                                                           
 _refln_index_h                                                                 
 _refln_index_k                                                                 
 _refln_index_l                                                                 
 _refln_F_squared_calc                                                          
 _refln_F_squared_meas                                                          
 _refln_F_squared_sigma                                                         
 _refln_observed_status                                                         
   1   0   0      21374.86      16831.50       699.50 o                         
   2   0   0      25263.21      23792.09       995.26 o                         
   3   0   0      29023.96      27985.94      1408.64 o                         
   4   0   0      63214.81      56399.11      1665.95 o                         
   5   0   0      40331.41      38958.84      4613.93 o                         
   6   0   0      27962.34      28907.99      1485.77 o                         
   7   0   0       4933.27       5135.05       342.52 o                         
   8   0   0      29076.78      26518.82      1478.83 o                         
   9   0   0       6217.81       5902.26       162.28 o                         
  10   0   0       4954.79       5354.42       148.65 o                         
  11   0   0       7501.05       6947.03       536.75 o                         
  12   0   0       9362.03       9399.74       347.24 o                         
  13   0   0       2597.78       3064.42       118.20 o                         
  14   0   0       5315.78       5927.97       194.87 o                         
   1   1   0       1208.85       1170.81        45.76 o                         
   2   1   0       1664.79       1712.85        53.96 o                         
   3   1   0        762.13        686.25        88.54 o                         
   4   1   0        462.13        558.90        41.03 o                         
   5   1   0        184.22        215.70        24.20 o                         
   6   1   0        434.66        491.67        44.90 o                         
   7   1   0         42.72         48.80        14.68 o                         
   8   1   0        491.21        437.21        16.58 o                         
   9   1   0        666.91        630.55        31.35 o                         
  10   1   0        192.67        179.10        15.59 o                         
  11   1   0         16.99         13.80         5.36 o                         
  12   1   0        563.17        596.59        40.99 o                         
  13   1   0          1.29          0.44         2.90 o                         
  14   1   0        301.03        365.55        24.38 o                         
   0   2   0       9611.70       8270.66       256.90 o                         
   1   2   0      22714.19      17815.76       733.99 o                         
   2   2   0       1614.81       1782.45        71.90 o                         
   3   2   0       6381.01       6386.18       157.40 o                         
   4   2   0         93.21         91.15        13.40 o                         
   5   2   0       9687.54       8804.13       458.82 o                         
   6   2   0        187.38        148.14        42.01 o                         
   7   2   0       3396.35       2994.27       144.00 o                         
   8   2   0         76.99         73.45         6.52 o                         
   9   2   0       2878.38       2768.90        58.57 o                         
  10   2   0         95.07         93.50         8.20 o                         
  11   2   0        963.21        899.49        34.23 o                         
  12   2   0        639.86        660.07        27.17 o                         
  13   2   0        947.21        985.48        35.89 o                         
  14   2   0        236.78        260.86        16.59 o                         
   1   3   0       2680.87       2740.54        68.19 o                         
   2   3   0        207.43        209.15        13.54 o                         
   3   3   0        182.63        196.85        24.74 o                         
   4   3   0          0.14          3.72         4.86 o                         
   5   3   0        273.91        232.11        25.67 o                         
   6   3   0         15.78          9.92         5.48 o                         
   7   3   0          0.78          0.43         2.30 o                         
   8   3   0          5.71          4.09         2.31 o                         
   9   3   0        187.31        208.29        11.32 o                         
  10   3   0          3.38         -6.38         6.38 o                         
  11   3   0         54.76         51.69         6.59 o                         
  12   3   0        225.77        252.92        13.43 o                         
  13   3   0         10.40         11.24         4.01 o                         
   0   4   0       6740.25       6256.27       176.89 o                         
   1   4   0        188.90        176.85        14.46 o                         
   2   4   0      14623.06      14602.76       282.53 o                         
   3   4   0        185.31        248.99        20.96 o                         
   4   4   0       4910.01       4845.77       116.68 o                         
   5   4   0         93.16        105.41        14.80 o                         
   6   4   0       4843.46       4341.67       350.55 o                         
   7   4   0       2403.20       2265.29        65.61 o                         
   8   4   0        668.68        689.19        26.17 o                         
   9   4   0        696.53        655.39        26.29 o                         
  10   4   0       3157.37       3140.68        63.38 o                         
  11   4   0        410.19        404.14        15.51 o                         
  12   4   0       2028.57       1986.14        79.30 o                         
  13   4   0         69.18         65.72         8.25 o                         
   1   5   0         62.59         71.90        10.34 o                         
   2   5   0        116.02        116.19        13.20 o                         
   3   5   0         97.42        117.35         9.08 o                         
   4   5   0        377.78        387.92        22.61 o                         
   5   5   0         65.71         63.28         9.36 o                         
   6   5   0        142.42        162.30        10.80 o                         
   7   5   0          3.46          6.87         3.18 o                         
   8   5   0         33.77         32.36         4.00 o                         
   9   5   0          5.20         -5.38         5.38 o                         
  10   5   0         80.40         71.82         8.51 o                         
  11   5   0         21.02         19.08         5.30 o                         
  12   5   0          4.82          4.09         7.72 o                         
  13   5   0          5.12          5.24         5.18 o                         
   0   6   0         82.57         90.15        15.53 o                         
   1   6   0       1967.26       1781.02        60.58 o                         
   2   6   0       2344.86       2482.16        75.57 o                         
   3   6   0       5661.84       5633.02       241.43 o                         
   4   6   0        275.19        304.17        25.39 o                         
   5   6   0       4142.22       4080.65        91.22 o                         
   6   6   0       2268.10       2086.98        55.75 o                         
   7   6   0       2887.21       2862.98        71.05 o                         
   8   6   0        289.49        312.05        23.28 o                         
   9   6   0       1974.27       1771.18        65.94 o                         
  10   6   0       1369.84       1289.31        71.81 o                         
  11   6   0       2396.20       2514.81       111.60 o                         
  12   6   0        500.30        580.98        28.71 o                         
  13   6   0        451.94        384.16        29.20 o                         
   1   7   0        280.24        295.28        19.25 o                         
   2   7   0         37.52         49.21         6.86 o                         
   3   7   0          0.73          1.60         2.14 o                         
   4   7   0        171.51        170.98         8.57 o                         
   5   7   0       1092.23       1086.99        37.87 o                         
   6   7   0         64.14         74.00         7.03 o                         
   7   7   0         25.14         26.21         4.35 o                         
   8   7   0         64.76         47.36         8.52 o                         
   9   7   0         18.61         14.05         5.66 o                         
  10   7   0        107.32        112.97        12.09 o                         
  11   7   0          9.21         10.06         4.05 o                         
  12   7   0          4.16          4.33         2.48 o                         
   0   8   0       6814.50       6832.27       218.78 o                         
   1   8   0       2250.19       2340.04        53.21 o                         
   2   8   0       5526.24       5508.97       114.43 o                         
   3   8   0       2707.38       2821.64        55.45 o                         
   4   8   0       4870.36       4948.14        92.02 o                         
   5   8   0       3780.40       3486.61        68.92 o                         
   6   8   0       5556.97       5482.27       164.86 o                         
   7   8   0       2442.55       2439.86       105.50 o                         
   8   8   0       2286.70       2405.93        69.94 o                         
   9   8   0       2422.50       2460.84        78.59 o                         
  10   8   0       2571.28       2583.47        78.69 o                         
  11   8   0       2050.74       2047.18       102.50 o                         
   1   9   0        174.49        154.95        11.08 o                         
   2   9   0        138.13        137.22         8.19 o                         
   3   9   0         51.22         54.46         5.94 o                         
   4   9   0         84.86         81.15         6.54 o                         
   5   9   0         41.69         33.34         5.99 o                         
   6   9   0        261.21        249.90        16.77 o                         
   7   9   0          0.58          0.23         2.74 o                         
   8   9   0         75.03         58.30         7.53 o                         
   9   9   0        214.43        215.36        18.45 o                         
  10   9   0         25.15         19.68         5.50 o                         
  11   9   0          1.78          0.77         2.17 o                         
   0  10   0      13650.86      13803.76       378.61 o                         
   1  10   0       5768.00       6083.89       209.18 o                         
   2  10   0       4947.56       5065.38       183.75 o                         
   3  10   0       8076.30       7978.77       166.88 o                         
   4  10   0       6121.38       5970.25       194.06 o                         
   5  10   0       9854.71       9094.33       295.53 o                         
   6  10   0       5021.42       5101.82       177.24 o                         
   7  10   0       3890.71       3934.79       310.27 o                         
   8  10   0       4272.06       4323.32       465.67 o                         
   9  10   0       4134.85       4315.06       628.06 o                         
   1  11   0         10.87          8.87         2.51 o                         
   2  11   0          3.66          1.47         2.11 o                         
   3  11   0          9.60          7.05         3.66 o                         
   4  11   0        293.71        319.66        25.11 o                         
   5  11   0        241.24        229.21        28.36 o                         
   6  11   0         11.07         15.66         3.57 o                         
   7  11   0          0.16          1.84         1.79 o                         
   8  11   0        108.15         86.83         6.83 o                         
   0  12   0         24.32         35.70         9.85 o                         
   1  12   0         26.11         20.86         5.21 o                         
   2  12   0         26.29         27.35         4.49 o                         
   3  12   0         41.21         40.93         5.42 o                         
   4  12   0         22.57         29.92         5.41 o                         
   5  12   0        142.08        125.82        21.51 o                         
   6  12   0         69.55         60.98         9.39 o                         
   7  12   0         39.15         45.03         6.51 o                         
   1  13   0         13.36          8.75         3.80 o                         
   2  13   0         72.92         77.57        10.14 o                         
   3  13   0         12.15         13.07         4.15 o                         
   4  13   0        166.70        155.89        13.07 o                         
 -14   1   1       2268.38       2674.87       114.88 o                         
 -13   1   1       2249.18       2486.28       205.03 o                         
 -12   1   1       4583.68       4802.50       268.75 o                         
 -11   1   1       3343.87       3222.28       145.97 o                         
 -10   1   1       8173.03       8062.46       278.57 o                         
  -9   1   1       9417.37       8862.17       369.41 o                         
  -8   1   1       7590.68       6523.70       148.09 o                         
  -7   1   1       6655.10       6601.43       258.93 o                         
  -6   1   1       7913.00       7671.21       460.34 o                         
  -5   1   1      12907.24      13233.91       434.52 o                         
  -4   1   1      16790.84      14746.90       591.95 o                         
  -3   1   1      13697.41      13686.07       476.06 o                         
  -2   1   1       6723.21       6358.04       166.86 o                         
  -1   1   1      13786.14      12716.08       262.43 o                         
   0   1   1      23851.51      22988.27       429.65 o                         
   1   1   1       3470.30       3340.74        78.64 o                         
   2   1   1      21787.16      19866.48       376.06 o                         
   3   1   1       3955.83       3977.05       146.51 o                         
   4   1   1      17357.45      15913.62      2729.46 o                         
   5   1   1      16898.49      17446.10       457.75 o                         
   6   1   1       5674.33       5320.33       270.10 o                         
   7   1   1       6178.03       5835.66       395.08 o                         
   8   1   1       4829.17       4323.04       144.38 o                         
   9   1   1       3291.87       3199.16        85.30 o                         
  10   1   1       2886.79       2723.66       101.70 o                         
  11   1   1       4383.16       4398.71       230.92 o                         
  12   1   1       2386.19       2527.42       105.69 o                         
  13   1   1       1459.01       1670.41        56.10 o                         
  14   1   1       1223.57       1167.89        48.61 o                         
 -14   2   1        148.20        161.12        10.89 o                         
 -13   2   1        372.30        405.35        19.02 o                         
 -12   2   1        202.09        206.79        15.46 o                         
 -11   2   1        345.35        327.75        16.50 o                         
 -10   2   1        724.37        672.01        25.08 o                         
  -9   2   1        108.26        110.67         8.04 o                         
  -8   2   1        808.11        677.57        24.70 o                         
  -7   2   1        814.61        829.97        77.16 o                         
  -6   2   1         82.17         70.24        18.96 o                         
  -5   2   1        782.69        702.82        49.03 o                         
  -4   2   1        350.39        351.32        28.72 o                         
  -3   2   1       2387.18       2588.22        74.87 o                         
  -2   2   1       5175.77       4776.30       220.01 o                         
  -1   2   1       1501.31       1352.75        54.59 o                         
   0   2   1       7579.94       6980.17       108.14 o                         
   1   2   1         75.69        109.38         7.60 o                         
   2   2   1       1177.61       1221.90        36.33 o                         
   3   2   1       3004.72       3124.75       110.00 o                         
   4   2   1        932.95       1108.21        44.43 o                         
   5   2   1         61.51         90.44        11.86 o                         
   6   2   1        938.85        928.29        48.12 o                         
   7   2   1         92.84         96.87        12.10 o                         
   8   2   1         83.63         98.85         8.30 o                         
   9   2   1        863.46        817.27        26.52 o                         
  10   2   1        202.72        183.59        11.46 o                         
  11   2   1        431.75        419.86        23.18 o                         
  12   2   1          0.59          3.85         2.94 o                         
  13   2   1         33.69         38.90         4.99 o                         
  14   2   1        159.19        137.01         9.52 o                         
 -14   3   1        163.31        138.22        12.61 o                         
 -13   3   1        259.38        254.94        14.00 o                         
 -12   3   1        170.74        190.69        13.63 o                         
 -11   3   1       1383.66       1444.24        37.83 o                         
 -10   3   1        998.10       1005.12        26.94 o                         
  -9   3   1        309.07        282.75        13.22 o                         
  -8   3   1         84.25         96.22         7.14 o                         
  -7   3   1       2577.85       2461.44       135.12 o                         
  -6   3   1       1157.53       1058.22        75.70 o                         
  -5   3   1        452.10        426.72        48.26 o                         
  -4   3   1        535.85        705.53        37.29 o                         
  -3   3   1       3837.48       3488.03       132.22 o                         
  -2   3   1        662.55        621.67        22.84 o                         
  -1   3   1       2940.65       2883.95        55.59 o                         
   0   3   1        107.88        101.25         8.46 o                         
   1   3   1       1207.59       1121.25        46.80 o                         
   2   3   1       1904.21       1781.05        75.06 o                         
   3   3   1        573.15        507.59        26.94 o                         
   4   3   1       1491.42       1424.48       104.43 o                         
   5   3   1      10068.92       9803.50       666.99 o                         
   6   3   1       1229.55       1157.72        59.56 o                         
   7   3   1        849.32        775.22        25.15 o                         
   8   3   1        535.87        535.93        19.88 o                         
   9   3   1        936.34        997.51        28.26 o                         
  10   3   1       1424.33       1430.42        39.78 o                         
  11   3   1       1270.03       1280.49        34.00 o                         
  12   3   1        340.02        356.19        15.87 o                         
  13   3   1        356.87        379.54        19.64 o                         
 -13   4   1         41.52         38.91         6.63 o                         
 -12   4   1        192.23        211.74        12.08 o                         
 -11   4   1        177.71        174.84        10.72 o                         
 -10   4   1          3.28          9.27         2.86 o                         
  -9   4   1        531.35        540.46        17.37 o                         
  -8   4   1          7.15         -4.53         4.53 o                         
  -7   4   1        296.03        270.69        12.91 o                         
  -6   4   1       1393.83       1339.82       108.89 o                         
  -5   4   1        312.36        367.39        44.29 o                         
  -4   4   1       2641.70       2437.64       180.25 o                         
  -3   4   1        212.87        225.70        14.66 o                         
  -2   4   1        709.87        691.56        21.40 o                         
  -1   4   1        109.19        126.22        11.86 o                         
   0   4   1        603.46        621.83        24.05 o                         
   1   4   1        674.01        674.09        20.04 o                         
   2   4   1       7704.00       8231.53       155.64 o                         
   3   4   1        100.74        141.99        11.89 o                         
   4   4   1        148.26        152.82        18.57 o                         
   5   4   1         32.60         26.12         8.25 o                         
   6   4   1        370.86        362.01        35.64 o                         
   7   4   1       2028.24       1980.63        76.28 o                         
   8   4   1        548.17        566.30        18.24 o                         
   9   4   1         77.87         66.43         6.34 o                         
  10   4   1       2731.82       2709.42        69.01 o                         
  11   4   1        333.14        319.81        14.27 o                         
  12   4   1        513.33        536.84        23.20 o                         
  13   4   1         45.43         33.75         9.62 o                         
 -13   5   1        778.30        737.39        52.17 o                         
 -12   5   1       4062.98       4493.49       157.09 o                         
 -11   5   1        817.67        902.20        50.37 o                         
 -10   5   1       6930.24       6656.94       180.29 o                         
  -9   5   1        831.55        803.20        31.15 o                         
  -8   5   1       1224.56       1194.14        33.56 o                         
  -7   5   1       8915.60       8359.43       263.59 o                         
  -6   5   1       5644.66       5408.39       233.03 o                         
  -5   5   1       4711.72       4731.00       237.28 o                         
  -4   5   1       8650.63       8321.39       214.51 o                         
  -3   5   1        381.93        304.80        16.51 o                         
  -2   5   1      20889.94      20999.15       429.20 o                         
  -1   5   1      11377.09      10967.33       255.52 o                         
   0   5   1       7390.78       6654.72       169.85 o                         
   1   5   1       5788.61       5775.85       149.69 o                         
   2   5   1      15435.13      15470.62       504.90 o                         
   3   5   1       1007.04        806.23        34.70 o                         
   4   5   1      14972.53      15316.27       325.53 o                         
   5   5   1       4032.81       4026.58       155.09 o                         
   6   5   1       8429.69       8275.84       176.66 o                         
   7   5   1       4775.89       4599.51       187.73 o                         
   8   5   1        302.46        307.33        13.95 o                         
   9   5   1       4475.22       4567.44       103.23 o                         
  10   5   1       3819.39       3955.96       102.60 o                         
  11   5   1       1594.92       1642.20        68.09 o                         
  12   5   1       1303.41       1179.34        71.78 o                         
  13   5   1        437.97        407.19        29.71 o                         
 -13   6   1        291.55        252.52        24.33 o                         
 -12   6   1        342.67        390.01        22.56 o                         
 -11   6   1        416.93        460.30        33.85 o                         
 -10   6   1         19.62         19.99         5.37 o                         
  -9   6   1        637.94        580.69        35.74 o                         
  -8   6   1       1567.14       1473.86        66.01 o                         
  -7   6   1        694.71        631.63        24.87 o                         
  -6   6   1        579.44        552.04        24.94 o                         
  -5   6   1         10.91          7.84         2.47 o                         
  -4   6   1       2532.99       2843.69       157.78 o                         
  -3   6   1       1021.98        973.53        47.91 o                         
  -2   6   1       1868.27       1749.89        88.07 o                         
  -1   6   1       1773.74       1741.98        53.71 o                         
   0   6   1       6254.38       6367.21       307.49 o                         
   1   6   1        804.14        723.47        35.42 o                         
   2   6   1       2667.90       2546.12        91.60 o                         
   3   6   1       1207.44       1199.25        78.17 o                         
   4   6   1       5256.94       5084.94       152.64 o                         
   5   6   1       1542.47       1547.74        37.01 o                         
   6   6   1       1066.04       1007.87        55.32 o                         
   7   6   1       1414.81       1399.25        40.40 o                         
   8   6   1       2343.52       2245.70       124.90 o                         
   9   6   1        506.57        508.98        29.52 o                         
  10   6   1        941.36        953.80        38.54 o                         
  11   6   1        334.72        342.20        32.99 o                         
  12   6   1       1193.75       1229.33        51.47 o                         
 -12   7   1        322.61        277.78        30.98 o                         
 -11   7   1        922.19        932.15        36.85 o                         
 -10   7   1        153.94        181.51        20.50 o                         
  -9   7   1        367.24        367.90        31.62 o                         
  -8   7   1        113.93        128.67        10.60 o                         
  -7   7   1       2079.00       2045.39        87.06 o                         
  -6   7   1        568.54        538.95        21.42 o                         
  -5   7   1       2319.33       2175.99        80.09 o                         
  -4   7   1        970.91        978.38        35.97 o                         
  -3   7   1       2850.25       2915.09        59.31 o                         
  -2   7   1         95.31        117.18        10.02 o                         
  -1   7   1       4949.04       4985.27       117.86 o                         
   0   7   1       2364.35       2388.37        72.82 o                         
   1   7   1       4280.31       4529.89       131.74 o                         
   2   7   1        493.97        488.71        27.17 o                         
   3   7   1       1673.79       1725.74        42.09 o                         
   4   7   1       1083.34       1063.06        24.85 o                         
   5   7   1       3276.92       3280.44        97.41 o                         
   6   7   1        417.94        374.99        17.20 o                         
   7   7   1       1646.68       1666.15        45.30 o                         
   8   7   1       1329.29       1362.67        74.07 o                         
   9   7   1       1054.09       1071.44        39.19 o                         
  10   7   1        760.81        680.19        37.13 o                         
  11   7   1       1193.75       1346.33        84.10 o                         
  12   7   1        868.79        819.07        34.29 o                         
 -12   8   1         95.71         91.91        12.55 o                         
 -11   8   1          0.50          3.03         2.53 o                         
 -10   8   1         27.31         23.17         5.43 o                         
  -9   8   1         26.73         31.47         5.27 o                         
  -8   8   1          5.64          5.09         3.26 o                         
  -7   8   1         56.13         59.48         7.22 o                         
  -6   8   1          7.28          3.68         3.37 o                         
  -5   8   1        190.05        164.34        10.55 o                         
  -4   8   1        753.10        769.79        24.23 o                         
  -3   8   1        315.70        304.46        13.54 o                         
  -2   8   1        221.51        212.10        16.18 o                         
  -1   8   1        321.96        317.25        15.55 o                         
   0   8   1       1954.46       2040.07        46.16 o                         
   1   8   1          3.89         10.34         2.94 o                         
   2   8   1         11.61         -3.21         7.11 o                         
   3   8   1        117.33        108.13         7.11 o                         
   4   8   1        323.25        346.75        13.76 o                         
   5   8   1          0.17         -4.15         4.15 o                         
   6   8   1        111.47        107.92         7.99 o                         
   7   8   1          7.57          8.50         3.85 o                         
   8   8   1        194.65        202.30        16.24 o                         
   9   8   1         15.25         22.63         5.19 o                         
  10   8   1         41.03         43.86         7.66 o                         
  11   8   1          3.02          5.27         2.81 o                         
 -11   9   1       2116.02       2270.29       382.03 o                         
 -10   9   1       2469.32       2328.81        86.09 o                         
  -9   9   1       3843.99       3947.86       110.88 o                         
  -8   9   1       6907.21       6966.40       175.69 o                         
  -7   9   1       2170.61       2372.78        67.06 o                         
  -6   9   1       6607.11       6723.69       155.59 o                         
  -5   9   1       9193.53       8920.83       414.42 o                         
  -4   9   1      10132.54      10311.24       257.18 o                         
  -3   9   1       6285.28       6182.26       136.89 o                         
  -2   9   1       4058.94       4137.85        90.73 o                         
  -1   9   1       6150.15       6404.66       172.47 o                         
   0   9   1      19816.01      20038.63       317.53 o                         
   1   9   1       1914.46       1940.80        40.89 o                         
   2   9   1      10398.29      10274.41       219.17 o                         
   3   9   1       3819.96       3725.03        77.19 o                         
   4   9   1       4123.70       4034.59        79.22 o                         
   5   9   1       3962.13       3850.07        80.48 o                         
   6   9   1       2876.83       3021.50        70.27 o                         
   7   9   1       3717.34       3772.90        96.60 o                         
   8   9   1       5295.17       5326.18       183.58 o                         
   9   9   1       1521.79       1511.03        63.11 o                         
  10   9   1       1767.69       1569.72        76.30 o                         
 -10  10   1         62.00         64.30         7.43 o                         
  -9  10   1        310.63        295.60        93.84 o                         
  -8  10   1         53.28         42.77        19.72 o                         
  -7  10   1         90.21         87.19        12.82 o                         
  -6  10   1         28.81         35.58         6.89 o                         
  -5  10   1        187.04        192.90        15.62 o                         
  -4  10   1        173.36        172.64        15.63 o                         
  -3  10   1        525.82        511.41        24.99 o                         
  -2  10   1         23.49         19.63         4.35 o                         
  -1  10   1        621.17        664.76        22.78 o                         
   0  10   1         66.78         87.90         8.52 o                         
   1  10   1        489.43        526.00        20.79 o                         
   2  10   1         27.06         27.60         4.10 o                         
   3  10   1        152.46        153.84        10.56 o                         
   4  10   1        245.81        232.54        13.73 o                         
   5  10   1        395.67        389.23        20.96 o                         
   6  10   1         52.38         55.57        11.33 o                         
   7  10   1         46.77         52.42        10.46 o                         
   8  10   1         37.55         38.02        10.31 o                         
   9  10   1        240.10        212.36        12.28 o                         
  -9  11   1        847.94        670.36        36.22 o                         
  -8  11   1        455.08        404.28        39.79 o                         
  -7  11   1       1927.59       1852.17       139.27 o                         
  -6  11   1        696.78        716.89        42.15 o                         
  -5  11   1       2495.16       2579.22       121.79 o                         
  -4  11   1       1734.75       1750.55        88.22 o                         
  -3  11   1       1023.39       1118.39        75.21 o                         
  -2  11   1        438.68        462.54        21.49 o                         
  -1  11   1       2532.27       2588.40        75.35 o                         
   0  11   1       1065.85       1085.78        38.09 o                         
   1  11   1       2638.24       2776.56        79.19 o                         
   2  11   1        464.54        456.27        17.27 o                         
   3  11   1        638.54        634.58        23.59 o                         
   4  11   1        608.99        596.61        35.70 o                         
   5  11   1        756.85        764.08        34.28 o                         
   6  11   1        334.68        334.12        15.99 o                         
   7  11   1       1097.99        966.68        31.08 o                         
  -7  12   1         45.44         37.66         6.56 o                         
  -6  12   1          1.53          3.04         1.73 o                         
  -5  12   1          1.02          2.80         1.99 o                         
  -4  12   1        193.10        230.32        24.39 o                         
  -3  12   1          2.97          5.63         3.37 o                         
  -2  12   1        344.40        331.46        17.13 o                         
  -1  12   1          4.98          6.08         2.36 o                         
   0  12   1        513.95        530.90        21.01 o                         
   1  12   1         21.71         19.47         5.13 o                         
   2  12   1         62.57         69.84         9.27 o                         
   3  12   1        278.57        303.07        27.07 o                         
   4  12   1        259.03        251.65        23.21 o                         
   5  12   1         64.91         70.49        10.88 o                         
   6  12   1         71.55         60.81         8.75 o                         
  -4  13   1        193.64        173.45        14.80 o                         
  -3  13   1         91.07         79.53        10.48 o                         
  -2  13   1        918.41        949.36        51.94 o                         
  -1  13   1        383.08        375.63        27.07 o                         
   0  13   1        586.98        515.65        53.87 o                         
   1  13   1        280.33        218.83        17.51 o                         
   2  13   1        958.57        780.35        41.75 o                         
   3  13   1         62.01         44.57         6.45 o                         
 -15   0   2        290.10        269.91        24.73 o                         
 -14   0   2       2682.35       3070.30       136.77 o                         
 -13   0   2       1023.67       1194.35        61.90 o                         
 -12   0   2       5493.94       5646.89       202.14 o                         
 -11   0   2       2611.03       2525.38       102.65 o                         
 -10   0   2       1371.31       1459.65        57.51 o                         
  -9   0   2       3104.42       2712.15        83.56 o                         
  -8   0   2       7334.37       6740.58       341.56 o                         
  -7   0   2       1441.30       1392.66       141.83 o                         
  -6   0   2      14023.42      14246.82       689.71 o                         
  -5   0   2      11590.25      12006.96       554.96 o                         
  -4   0   2        821.57        791.32        74.66 o                         
  -3   0   2      22688.25      22040.22       629.11 o                         
  -2   0   2       2017.10       1914.81       141.00 o                         
  -1   0   2       8307.55       8281.48       180.76 o                         
   0   0   2       7052.56       7003.47       260.37 o                         
   1   0   2        657.75        713.48        38.71 o                         
   2   0   2      26267.85      25453.34       759.18 o                         
   3   0   2       1825.09       2056.86       159.05 o                         
   4   0   2       3190.26       3091.74       283.61 o                         
   5   0   2       4498.95       4743.31       368.64 o                         
   6   0   2       1158.96        945.56        96.63 o                         
   7   0   2       4360.50       4040.35       231.87 o                         
   8   0   2       3753.76       3385.79       121.09 o                         
   9   0   2       2622.56       2579.25        93.42 o                         
  10   0   2       3505.39       3256.28       241.00 o                         
  11   0   2       3752.91       3798.31       277.85 o                         
  12   0   2        243.30        291.62        26.65 o                         
  13   0   2       1532.49       1813.71        58.41 o                         
  14   0   2        556.71        512.37        52.32 o                         
 -15   1   2        119.07        100.94        16.70 o                         
 -14   1   2         61.56         70.01        11.51 o                         
 -13   1   2         23.92         21.55         8.89 o                         
 -12   1   2          8.39         15.49         8.51 o                         
 -11   1   2          9.11         -6.38         6.38 o                         
 -10   1   2        475.09        459.06        25.53 o                         
  -9   1   2         30.49         23.06         5.05 o                         
  -8   1   2        681.70        599.75        23.30 o                         
  -7   1   2        563.60        683.69        51.72 o                         
  -6   1   2        387.75        398.05        41.24 o                         
  -5   1   2        250.20        252.10        25.14 o                         
  -4   1   2        486.18        512.89        32.12 o                         
  -3   1   2       1492.23       1320.86        36.06 o                         
  -2   1   2       8263.89       7585.58       138.71 o                         
  -1   1   2       8124.14       7394.79       189.87 o                         
   0   1   2        850.83        988.71        23.90 o                         
   1   1   2       4091.19       4063.75       118.70 o                         
   2   1   2       3509.80       3684.53        76.68 o                         
   3   1   2          4.77          9.70         3.96 o                         
   4   1   2         49.63         64.75        10.64 o                         
   5   1   2        662.69        693.60        39.63 o                         
   6   1   2       1564.75       1541.82        68.95 o                         
   7   1   2        193.54        180.36        10.88 o                         
   8   1   2        241.99        200.14        15.60 o                         
   9   1   2          5.08          3.81         3.92 o                         
  10   1   2        198.28        183.16        16.37 o                         
  11   1   2          8.85         10.97         6.09 o                         
  12   1   2         55.25         51.72        11.57 o                         
  13   1   2          7.96          8.34         3.10 o                         
  14   1   2        413.13        341.23        36.91 o                         
 -14   2   2         40.15         49.45         6.36 o                         
 -13   2   2        750.05        737.37        31.34 o                         
 -12   2   2       1076.89       1101.40        40.77 o                         
 -11   2   2       1336.45       1261.84        34.59 o                         
 -10   2   2        384.08        393.34        16.73 o                         
  -9   2   2        361.14        374.43        16.10 o                         
  -8   2   2       1700.11       1574.99        35.08 o                         
  -7   2   2       2819.49       2661.70       140.59 o                         
  -6   2   2       1307.59       1355.70        63.25 o                         
  -5   2   2       8755.31       9044.72       314.98 o                         
  -4   2   2       4183.40       3698.78        93.44 o                         
  -3   2   2        486.80        431.78        25.29 o                         
  -2   2   2       3855.10       3573.86        98.08 o                         
  -1   2   2       3580.80       3423.94        59.93 o                         
   0   2   2       1886.54       1974.48        41.00 o                         
   1   2   2       5079.57       5204.20       167.70 o                         
   2   2   2       1137.89       1092.55        39.76 o                         
   3   2   2       4931.87       5240.73       170.03 o                         
   4   2   2       2532.69       2513.72        67.06 o                         
   5   2   2        278.81        262.33        20.91 o                         
   6   2   2       4332.94       4210.25       188.72 o                         
   7   2   2       3891.80       3711.84        81.39 o                         
   8   2   2       1006.57        999.40        29.24 o                         
   9   2   2       2390.59       2399.22        64.20 o                         
  10   2   2       3369.63       3224.10        64.56 o                         
  11   2   2       2106.97       2096.99        59.08 o                         
  12   2   2       1385.78       1518.60        45.80 o                         
  13   2   2        391.63        411.27        16.50 o                         
 -14   3   2        291.83        267.79        19.73 o                         
 -13   3   2        178.53        179.37        10.44 o                         
 -12   3   2        980.75       1050.61        36.36 o                         
 -11   3   2        215.32        215.75        12.45 o                         
 -10   3   2        119.36        114.60         8.83 o                         
  -9   3   2         93.01         77.58         6.99 o                         
  -8   3   2       1710.68       1609.71        50.62 o                         
  -7   3   2        827.88        756.39        73.44 o                         
  -6   3   2       3311.97       3269.20       150.92 o                         
  -5   3   2       1528.36       1472.83        82.29 o                         
  -4   3   2       6016.64       6023.24       174.68 o                         
  -3   3   2        134.22        132.59        13.45 o                         
  -2   3   2      16195.46      15583.41       571.95 o                         
  -1   3   2       7360.48       7315.01       121.29 o                         
   0   3   2      29694.72      26620.37       493.94 o                         
   1   3   2       1411.86       1567.13        65.47 o                         
   2   3   2      12888.50      12880.47       325.59 o                         
   3   3   2       3231.58       3017.62       151.20 o                         
   4   3   2       7624.79       7996.01       311.90 o                         
   5   3   2       2833.34       2932.99       131.97 o                         
   6   3   2       4406.45       4415.68       175.41 o                         
   7   3   2       1521.20       1467.11        48.75 o                         
   8   3   2       2590.82       2613.22        57.00 o                         
   9   3   2        767.26        767.86        25.10 o                         
  10   3   2       1488.59       1506.61        37.81 o                         
  11   3   2        612.04        610.52        23.00 o                         
  12   3   2       1233.43       1311.69        34.38 o                         
  13   3   2        310.49        274.44        18.29 o                         
 -13   4   2       1870.40       1852.71        62.12 o                         
 -12   4   2       3185.62       3234.95        91.86 o                         
 -11   4   2       3965.20       3897.65       100.86 o                         
 -10   4   2      10073.56       9889.99       164.55 o                         
  -9   4   2       1509.48       1533.82        43.16 o                         
  -8   4   2       4846.90       4604.23       171.34 o                         
  -7   4   2      11808.22      11548.41       417.56 o                         
  -6   4   2       9201.25       8652.09       431.97 o                         
  -5   4   2      21545.28      21338.12       532.91 o                         
  -4   4   2       6300.47       5729.59       207.57 o                         
  -3   4   2      10032.49       9681.93       266.74 o                         
  -2   4   2      24106.39      23252.13       446.37 o                         
  -1   4   2       8451.26       8247.65       136.55 o                         
   0   4   2      11238.99      10270.70       274.12 o                         
   1   4   2      26035.63      25603.67       491.76 o                         
   2   4   2       8714.02       8537.99       185.40 o                         
   3   4   2       3250.40       3213.91        89.72 o                         
   4   4   2      10832.45      11424.84       284.26 o                         
   5   4   2       4061.17       3743.86       120.90 o                         
   6   4   2       9828.17       9758.44       195.87 o                         
   7   4   2       3623.86       3333.32       111.25 o                         
   8   4   2        486.20        509.77        25.72 o                         
   9   4   2       6649.34       6599.53       166.18 o                         
  10   4   2       1987.49       2036.29        56.28 o                         
  11   4   2       1766.42       1832.80        54.29 o                         
  12   4   2       1346.14       1281.64        39.58 o                         
 -13   5   2         35.01         29.83         9.90 o                         
 -12   5   2        323.44        333.11        20.20 o                         
 -11   5   2         97.87         92.64        15.74 o                         
 -10   5   2        738.37        714.50        24.89 o                         
  -9   5   2        663.84        644.50        27.79 o                         
  -8   5   2        299.02        268.76        17.58 o                         
  -7   5   2         83.30         55.29        10.50 o                         
  -6   5   2       1863.30       1757.74       137.32 o                         
  -5   5   2          4.58          5.10         6.89 o                         
  -4   5   2       1425.07       1360.72        49.15 o                         
  -3   5   2          2.42          6.59         2.52 o                         
  -2   5   2       2992.10       3089.58        86.99 o                         
  -1   5   2         80.95         75.47         8.63 o                         
   0   5   2         71.21         40.74         8.49 o                         
   1   5   2        196.12        225.35        21.56 o                         
   2   5   2       3086.01       3099.28       160.67 o                         
   3   5   2         31.39         31.93         6.32 o                         
   4   5   2       1956.01       2055.47        64.27 o                         
   5   5   2        336.22        293.79        13.68 o                         
   6   5   2        911.24        928.91        33.30 o                         
   7   5   2         76.60         59.50         5.83 o                         
   8   5   2        263.19        246.42        14.70 o                         
   9   5   2        310.94        346.74        15.55 o                         
  10   5   2        964.34       1004.82        43.30 o                         
  11   5   2         47.27         42.59         7.38 o                         
  12   5   2        172.03        148.12        24.99 o                         
  13   5   2          5.90          3.34         2.65 o                         
 -13   6   2       1121.98        947.84       130.75 o                         
 -12   6   2       1239.23       1288.81        47.05 o                         
 -11   6   2       2854.11       2903.71        88.73 o                         
 -10   6   2       3293.22       3426.19       103.20 o                         
  -9   6   2       1832.67       1790.93       121.40 o                         
  -8   6   2       2970.19       2773.65       114.28 o                         
  -7   6   2       2643.49       2361.80       121.09 o                         
  -6   6   2       6141.99       5750.85       219.93 o                         
  -5   6   2       7071.22       7216.35       304.24 o                         
  -4   6   2       3109.02       3104.66       101.30 o                         
  -3   6   2       4484.88       4566.18       126.20 o                         
  -2   6   2       4888.63       5011.91       130.13 o                         
  -1   6   2       7430.41       7427.76       174.82 o                         
   0   6   2      12091.96      11917.98       257.33 o                         
   1   6   2       5212.69       5294.61       264.39 o                         
   2   6   2       3523.18       3503.55       122.09 o                         
   3   6   2       3270.12       3132.59       102.32 o                         
   4   6   2       6922.74       6746.12       137.40 o                         
   5   6   2       5219.70       5107.56       166.41 o                         
   6   6   2       3240.23       3137.87        70.35 o                         
   7   6   2       1698.67       1595.23        43.59 o                         
   8   6   2       1553.33       1501.94        48.57 o                         
   9   6   2       2014.62       2238.82       108.07 o                         
  10   6   2       1416.04       1431.31        61.11 o                         
  11   6   2        951.75       1030.12        42.15 o                         
  12   6   2       1074.15       1033.78        43.11 o                         
 -13   7   2        402.64        333.88        25.11 o                         
 -12   7   2         91.52         79.45        10.37 o                         
 -11   7   2        729.70        784.29        31.40 o                         
 -10   7   2        373.99        381.50        22.06 o                         
  -9   7   2        288.94        282.21        23.69 o                         
  -8   7   2        617.67        624.29        29.80 o                         
  -7   7   2        713.30        713.48        28.66 o                         
  -6   7   2        735.53        669.84        28.60 o                         
  -5   7   2       2033.85       2044.63        52.14 o                         
  -4   7   2         24.04         24.36         3.79 o                         
  -3   7   2       2456.85       2557.54        55.81 o                         
  -2   7   2       1522.00       1554.81        67.25 o                         
  -1   7   2       2197.52       2319.96        68.52 o                         
   0   7   2        842.23        910.94        43.27 o                         
   1   7   2       1689.16       1786.63        43.61 o                         
   2   7   2        316.95        301.45        12.56 o                         
   3   7   2       4557.63       4633.65       109.13 o                         
   4   7   2       1215.68       1192.95        29.02 o                         
   5   7   2       2323.67       2342.12        79.18 o                         
   6   7   2       1562.84       1542.84        39.63 o                         
   7   7   2        425.01        398.86        18.00 o                         
   8   7   2        658.73        683.66        30.28 o                         
   9   7   2       1210.92       1269.27        49.41 o                         
  10   7   2        448.13        485.17        43.55 o                         
  11   7   2        985.68       1057.30        82.98 o                         
 -12   8   2        641.86        622.73        41.17 o                         
 -11   8   2        244.28        206.50        15.74 o                         
 -10   8   2        519.79        519.63        24.11 o                         
  -9   8   2        879.01        925.26        32.53 o                         
  -8   8   2        862.83        852.51        31.73 o                         
  -7   8   2        782.03        809.20        31.21 o                         
  -6   8   2        172.92        172.66        12.61 o                         
  -5   8   2       1559.46       1548.69        49.10 o                         
  -4   8   2        479.50        545.64        20.53 o                         
  -3   8   2        597.33        602.06        20.20 o                         
  -2   8   2        893.30        908.16        27.64 o                         
  -1   8   2       3178.82       3295.36        95.79 o                         
   0   8   2       2484.69       2520.80        75.75 o                         
   1   8   2       1429.82       1560.64        40.71 o                         
   2   8   2        271.92        261.04        13.94 o                         
   3   8   2       2078.66       2089.73        48.83 o                         
   4   8   2       5438.63       5243.45       115.47 o                         
   5   8   2       1618.30       1584.15        42.94 o                         
   6   8   2        693.03        741.03        26.28 o                         
   7   8   2       1484.22       1523.90        44.69 o                         
   8   8   2       1087.80       1151.11        53.30 o                         
   9   8   2       1228.17       1414.50        53.57 o                         
  10   8   2        338.24        325.69        21.91 o                         
  11   8   2       1012.45        898.93        37.49 o                         
 -11   9   2        260.23        287.88        23.58 o                         
 -10   9   2        109.91        101.43         8.03 o                         
  -9   9   2        309.69        290.73        15.87 o                         
  -8   9   2        519.99        513.11        21.63 o                         
  -7   9   2        221.42        217.41        18.84 o                         
  -6   9   2        106.53        113.21        10.13 o                         
  -5   9   2       1388.01       1371.48        42.35 o                         
  -4   9   2         66.26         57.50         6.93 o                         
  -3   9   2        636.33        663.84        24.18 o                         
  -2   9   2        444.81        451.17        18.41 o                         
  -1   9   2         43.27          1.70        12.17 o                         
   0   9   2        930.94        918.47        33.32 o                         
   1   9   2        530.61        537.77        20.18 o                         
   2   9   2        169.46        172.30        14.78 o                         
   3   9   2        819.92        802.37        29.65 o                         
   4   9   2          3.61          4.67         2.47 o                         
   5   9   2        554.83        566.44        24.56 o                         
   6   9   2        514.21        516.84        29.81 o                         
   7   9   2        207.12        189.77        16.78 o                         
   8   9   2        266.64        284.98        25.82 o                         
   9   9   2        407.95        421.12        75.15 o                         
  10   9   2         72.60         88.38        19.35 o                         
 -10  10   2       1390.32       1369.30        90.01 o                         
  -9  10   2       1497.85       1702.93        99.05 o                         
  -8  10   2       2803.15       2915.07        98.19 o                         
  -7  10   2       1161.56       1212.96        56.11 o                         
  -6  10   2       2091.76       1967.02        88.05 o                         
  -5  10   2       1130.81       1160.01        49.06 o                         
  -4  10   2        926.93        955.87        31.74 o                         
  -3  10   2       2398.22       2427.50        74.00 o                         
  -2  10   2       1934.84       1937.83        75.65 o                         
  -1  10   2       2805.61       2907.08        71.22 o                         
   0  10   2       3835.91       3977.21        86.67 o                         
   1  10   2        868.95        853.77        31.39 o                         
   2  10   2       2364.64       2296.40        67.83 o                         
   3  10   2       1378.27       1423.08        41.18 o                         
   4  10   2       4231.29       4066.43        98.41 o                         
   5  10   2       2946.43       2893.71        86.77 o                         
   6  10   2       1296.36       1429.11        66.90 o                         
   7  10   2       1275.43       1298.34        81.48 o                         
   8  10   2       1357.89       1568.56       216.35 o                         
   9  10   2        886.60        887.57       105.61 o                         
  -9  11   2          0.83          2.78         2.07 o                         
  -8  11   2         26.69         18.31         4.66 o                         
  -7  11   2         14.15         20.67         5.82 o                         
  -6  11   2         61.25         73.59        11.11 o                         
  -5  11   2         26.36         21.71         6.56 o                         
  -4  11   2         24.28         33.40         8.12 o                         
  -3  11   2          0.59          5.73         3.06 o                         
  -2  11   2         26.28         32.45         5.39 o                         
  -1  11   2          0.98          8.15         3.17 o                         
   0  11   2         44.25         43.97         6.62 o                         
   1  11   2          0.10          1.09         2.24 o                         
   2  11   2          0.28          2.44         2.27 o                         
   3  11   2          3.59          4.29         2.91 o                         
   4  11   2         23.24         14.64         7.40 o                         
   5  11   2        115.50         97.46         8.04 o                         
   6  11   2         49.12         35.76         7.25 o                         
   7  11   2          4.54          2.92         3.77 o                         
  -7  12   2       1050.69        933.39        81.20 o                         
  -6  12   2        501.47        540.68        22.81 o                         
  -5  12   2        611.52        628.45        26.98 o                         
  -4  12   2        234.07        252.71        19.78 o                         
  -3  12   2       1318.91       1339.83        50.32 o                         
  -2  12   2        948.48        971.78        34.93 o                         
  -1  12   2       1069.12       1055.13        34.35 o                         
   0  12   2       1022.50        994.61        32.78 o                         
   1  12   2       1707.51       1702.98        49.93 o                         
   2  12   2        843.78        831.34        28.01 o                         
   3  12   2        865.95        862.35        51.25 o                         
   4  12   2        952.89        864.31        49.81 o                         
   5  12   2       1887.87       1645.40        79.93 o                         
  -5  13   2        112.95         80.62         8.52 o                         
  -4  13   2        223.05        215.37        17.28 o                         
  -3  13   2         16.53         13.59         4.61 o                         
  -2  13   2        497.34        526.85        33.69 o                         
  -1  13   2        495.40        488.56        32.42 o                         
   0  13   2         42.36         43.53         8.00 o                         
 -15   1   3        629.00        618.49        30.83 o                         
 -14   1   3        256.16        298.93        25.02 o                         
 -13   1   3        492.26        528.81        38.46 o                         
 -12   1   3       2338.39       2312.66       102.75 o                         
 -11   1   3        394.20        373.39        23.30 o                         
 -10   1   3        235.45        216.28        15.27 o                         
  -9   1   3        409.78        386.70        19.42 o                         
  -8   1   3       1369.65       1136.38        46.56 o                         
  -7   1   3       1423.69       1432.87        78.53 o                         
  -6   1   3       3153.33       3257.57       112.85 o                         
  -5   1   3        543.19        493.92        37.97 o                         
  -4   1   3        372.42        345.47        25.64 o                         
  -3   1   3       2946.52       2663.42        74.61 o                         
  -2   1   3        127.04        167.63        10.71 o                         
  -1   1   3      32820.05      29324.05       537.81 o                         
   0   1   3      25959.73      24086.29       358.13 o                         
   1   1   3        605.91        529.17        22.13 o                         
   2   1   3        992.47        990.49        36.51 o                         
   3   1   3       2583.39       2389.57        85.74 o                         
   4   1   3       8331.06       8382.54       275.70 o                         
   5   1   3       2935.75       3003.11       113.64 o                         
   6   1   3       1380.62       1305.10        60.75 o                         
   7   1   3       1189.05       1119.71        26.62 o                         
   8   1   3       1346.20       1253.99        35.73 o                         
   9   1   3        269.08        302.92        17.16 o                         
  10   1   3        108.43        104.78        12.43 o                         
  11   1   3       1360.39       1302.26        66.76 o                         
  12   1   3        489.11        541.68        35.45 o                         
  13   1   3        236.31        243.80        14.13 o                         
 -15   2   3         18.43         16.89         3.53 o                         
 -14   2   3          0.99          2.40         3.63 o                         
 -13   2   3         15.64         14.11         4.87 o                         
 -12   2   3        312.21        318.72        18.79 o                         
 -11   2   3         15.74         10.22         4.20 o                         
 -10   2   3         75.60         54.46         6.72 o                         
  -9   2   3        109.28        110.04         8.46 o                         
  -8   2   3          0.52          1.80         3.56 o                         
  -7   2   3       1139.70       1198.77        62.69 o                         
  -6   2   3         27.17         26.39         7.26 o                         
  -5   2   3       1424.18       1461.71        53.05 o                         
  -4   2   3        494.80        500.22        28.12 o                         
  -3   2   3         62.58         98.55         7.99 o                         
  -2   2   3        897.28        975.69        32.53 o                         
  -1   2   3         45.65         46.27         4.52 o                         
   0   2   3        624.85        645.64        20.03 o                         
   1   2   3        991.45       1140.02        39.49 o                         
   2   2   3       1209.88       1212.55        44.83 o                         
   3   2   3        430.56        466.90        26.59 o                         
   4   2   3        276.44        275.93        20.96 o                         
   5   2   3         21.31         23.81         7.10 o                         
   6   2   3        102.02         97.92        10.62 o                         
   7   2   3        157.92        164.81         8.69 o                         
   8   2   3          4.02         -6.06         6.06 o                         
   9   2   3        319.22        285.85        14.56 o                         
  10   2   3        358.58        387.61        21.01 o                         
  11   2   3          4.42          4.31         3.59 o                         
  12   2   3          3.31          3.64         2.42 o                         
  13   2   3          6.13          5.47         2.20 o                         
 -14   3   3       1443.98       1429.77        60.57 o                         
 -13   3   3       1802.27       1858.69        50.16 o                         
 -12   3   3       2456.34       2467.47        63.78 o                         
 -11   3   3       3728.60       3730.91        70.33 o                         
 -10   3   3       2030.84       2022.74        56.48 o                         
  -9   3   3       4001.59       3828.42        92.71 o                         
  -8   3   3       4921.62       4468.61       107.69 o                         
  -7   3   3       5645.29       5027.87       188.08 o                         
  -6   3   3      10122.14       9684.65       242.19 o                         
  -5   3   3       3925.79       3755.23       115.56 o                         
  -4   3   3       4125.66       3948.90       114.73 o                         
  -3   3   3      19715.09      18237.16       493.87 o                         
  -2   3   3       6725.79       6582.09       199.61 o                         
  -1   3   3      15395.58      14813.64       299.37 o                         
   0   3   3      17133.92      17648.04       328.62 o                         
   1   3   3      10123.10      10494.82       239.21 o                         
   2   3   3      13311.23      13422.00       621.36 o                         
   3   3   3       7195.97       7091.79       170.13 o                         
   4   3   3       5137.62       5547.59       200.81 o                         
   5   3   3      11636.15      12734.80       438.24 o                         
   6   3   3       7387.25       7473.20       129.54 o                         
   7   3   3       3990.92       4110.74        86.32 o                         
   8   3   3       3942.92       3814.15        69.57 o                         
   9   3   3       4333.87       4251.92        86.56 o                         
  10   3   3       3335.42       3276.21        73.59 o                         
  11   3   3       2919.85       3008.65        68.25 o                         
  12   3   3       1819.59       1832.19        46.06 o                         
  13   3   3       2239.12       1618.51        86.15 o                         
 -13   4   3         43.09         40.08         6.98 o                         
 -12   4   3        334.31        335.81        16.26 o                         
 -11   4   3         97.66        104.07         9.48 o                         
 -10   4   3       2709.09       2673.15        52.71 o                         
  -9   4   3       2070.03       2010.56        62.30 o                         
  -8   4   3          3.51          0.06         3.90 o                         
  -7   4   3       1423.24       1366.30        55.73 o                         
  -6   4   3       1800.86       1850.06       110.84 o                         
  -5   4   3        462.30        473.55        34.87 o                         
  -4   4   3       2595.42       2427.33       106.38 o                         
  -3   4   3        100.32         88.29        10.82 o                         
  -2   4   3       4231.21       4290.29        87.00 o                         
  -1   4   3       2500.97       2391.50        51.82 o                         
   0   4   3        692.40        719.53        22.38 o                         
   1   4   3       1507.87       1513.52        45.65 o                         
   2   4   3       2408.78       2380.93        70.62 o                         
   3   4   3         57.31         45.19         9.05 o                         
   4   4   3       6402.71       6533.36       258.67 o                         
   5   4   3       1097.73       1107.06        48.17 o                         
   6   4   3        281.03        279.38        13.15 o                         
   7   4   3       1161.87       1029.05        31.24 o                         
   8   4   3        140.18        121.05         7.88 o                         
   9   4   3        629.25        695.90        21.75 o                         
  10   4   3        109.70        112.41         8.44 o                         
  11   4   3         14.35         12.84         4.17 o                         
  12   4   3        649.63        596.03        30.52 o                         
 -13   5   3       3393.16       3227.75       150.24 o                         
 -12   5   3       4534.75       4784.10       133.83 o                         
 -11   5   3       4990.60       5245.31       162.72 o                         
 -10   5   3      10803.78      10605.30       366.35 o                         
  -9   5   3       2215.31       2210.03        71.13 o                         
  -8   5   3      10394.88      10170.85       247.43 o                         
  -7   5   3      11338.62      11128.48       269.88 o                         
  -6   5   3       7074.98       7338.22       214.41 o                         
  -5   5   3      11930.45      11718.78       320.94 o                         
  -4   5   3       5903.66       5437.34       261.27 o                         
  -3   5   3      14247.43      13946.58       296.98 o                         
  -2   5   3      12502.15      12174.33       256.51 o                         
  -1   5   3       4250.08       3854.89        92.61 o                         
   0   5   3       9528.57       9306.57       307.72 o                         
   1   5   3      14180.82      13824.25       316.80 o                         
   2   5   3       3553.69       3278.42        87.75 o                         
   3   5   3       4843.23       4893.09       116.10 o                         
   4   5   3       7412.19       7423.90       148.97 o                         
   5   5   3       2725.18       2722.87        51.91 o                         
   6   5   3       9541.61       9417.91       152.63 o                         
   7   5   3       1034.16       1032.55        28.68 o                         
   8   5   3       2197.19       2147.98        79.52 o                         
   9   5   3       6163.25       6042.29       170.08 o                         
  10   5   3       1146.28       1117.31        45.50 o                         
  11   5   3       2456.23       2513.46        94.02 o                         
  12   5   3        956.97        890.85       124.47 o                         
 -13   6   3        160.57        193.80        16.25 o                         
 -12   6   3        715.37        744.04        26.54 o                         
 -11   6   3        374.35        405.85        23.58 o                         
 -10   6   3        573.70        609.75        31.07 o                         
  -9   6   3        679.29        744.14        39.01 o                         
  -8   6   3        683.27        656.96        30.98 o                         
  -7   6   3       1496.77       1404.13        78.68 o                         
  -6   6   3       2527.94       2619.36        83.97 o                         
  -5   6   3       2036.96       2068.00        54.96 o                         
  -4   6   3       4400.27       4888.89       153.98 o                         
  -3   6   3       1307.27       1362.35        64.94 o                         
  -2   6   3       2663.90       2626.07        94.81 o                         
  -1   6   3       1514.92       1487.11        59.25 o                         
   0   6   3       3500.30       3530.70       115.41 o                         
   1   6   3       2468.91       2475.39       103.01 o                         
   2   6   3       3142.48       3022.85        96.02 o                         
   3   6   3        271.26        262.76        13.84 o                         
   4   6   3        869.27        868.28        26.31 o                         
   5   6   3        422.08        430.67        18.60 o                         
   6   6   3        762.03        739.63        24.47 o                         
   7   6   3        805.53        777.00        27.34 o                         
   8   6   3        554.55        593.93        30.93 o                         
   9   6   3        637.36        592.16        47.59 o                         
  10   6   3        254.54        235.61        21.11 o                         
  11   6   3        237.01        252.30        14.76 o                         
  12   6   3        308.02        300.89        23.09 o                         
 -13   7   3        753.71        680.93        67.20 o                         
 -12   7   3        528.70        549.13        29.90 o                         
 -11   7   3        702.42        676.18        25.32 o                         
 -10   7   3        944.47        981.86        34.50 o                         
  -9   7   3       1978.33       1866.28        77.38 o                         
  -8   7   3        490.15        508.34        33.20 o                         
  -7   7   3        866.98        865.44        31.87 o                         
  -6   7   3       3542.41       3476.77       172.68 o                         
  -5   7   3       2957.79       2957.17        67.74 o                         
  -4   7   3       1031.09       1102.74        35.21 o                         
  -3   7   3       1396.75       1425.63        40.60 o                         
  -2   7   3       2059.26       2141.29        59.65 o                         
  -1   7   3       3338.29       3335.55        73.25 o                         
   0   7   3        940.34        947.87        32.18 o                         
   1   7   3        880.88        896.90        27.63 o                         
   2   7   3       2726.23       2676.63        67.67 o                         
   3   7   3       2497.19       2495.51        76.60 o                         
   4   7   3        981.28        905.95        23.46 o                         
   5   7   3       2687.23       2698.10        55.54 o                         
   6   7   3       2430.06       2438.12        58.88 o                         
   7   7   3       1302.36       1299.75        37.07 o                         
   8   7   3       1075.90       1088.71        35.56 o                         
   9   7   3       2055.64       1928.43        81.75 o                         
  10   7   3       2261.01       2483.63       103.46 o                         
  11   7   3       1572.80       1722.14       116.55 o                         
 -12   8   3        212.00        233.22        17.25 o                         
 -11   8   3        200.74        231.73        31.35 o                         
 -10   8   3        116.32         92.85        10.92 o                         
  -9   8   3         23.77         33.68         5.60 o                         
  -8   8   3        406.20        397.95        20.09 o                         
  -7   8   3        363.27        340.38        18.09 o                         
  -6   8   3         82.36         95.54         9.45 o                         
  -5   8   3          5.30         -6.72         7.50 o                         
  -4   8   3         14.50         25.33         4.50 o                         
  -3   8   3       1089.00       1047.39        40.44 o                         
  -2   8   3       1145.14       1224.53        32.36 o                         
  -1   8   3        150.14        129.98         9.77 o                         
   0   8   3       1108.04       1162.52        34.21 o                         
   1   8   3        109.44        111.37        11.32 o                         
   2   8   3       1027.12       1021.44        31.54 o                         
   3   8   3        120.76        120.02         8.83 o                         
   4   8   3        566.80        634.62        20.54 o                         
   5   8   3       1452.77       1360.53        39.59 o                         
   6   8   3        660.10        689.24        31.64 o                         
   7   8   3        101.68         94.16        10.57 o                         
   8   8   3        180.38        195.15        14.28 o                         
   9   8   3        641.55        649.93        36.01 o                         
  10   8   3        219.49        198.21        15.32 o                         
 -11   9   3        271.25        236.85        13.45 o                         
 -10   9   3        380.56        420.12        26.00 o                         
  -9   9   3        859.22        901.71        34.47 o                         
  -8   9   3        337.75        316.81        17.34 o                         
  -7   9   3        145.68        174.69        12.44 o                         
  -6   9   3       3083.61       2891.59        97.77 o                         
  -5   9   3        959.04        920.86        53.19 o                         
  -4   9   3        415.07        423.75        19.17 o                         
  -3   9   3       1072.90       1016.86        39.75 o                         
  -2   9   3         78.56        103.46         7.77 o                         
  -1   9   3       3521.78       3616.36       101.59 o                         
   0   9   3        770.18        815.95        34.85 o                         
   1   9   3        197.69        223.40        15.86 o                         
   2   9   3       1233.28       1264.91        43.25 o                         
   3   9   3        297.98        346.98        17.66 o                         
   4   9   3       1170.52       1098.25        34.01 o                         
   5   9   3        579.23        575.04        29.20 o                         
   6   9   3        125.29        155.86        13.47 o                         
   7   9   3        347.90        403.30        48.14 o                         
   8   9   3        537.32        664.06        77.28 o                         
   9   9   3         74.80         84.68        13.99 o                         
  10   9   3        420.14        527.78        38.41 o                         
 -10  10   3        248.10        226.11        11.02 o                         
  -9  10   3         24.46         22.02         3.53 o                         
  -8  10   3         76.74         69.42         8.10 o                         
  -7  10   3         31.61         27.40         5.73 o                         
  -6  10   3        236.08        261.28        14.15 o                         
  -5  10   3        127.31        121.82        10.63 o                         
  -4  10   3         15.19         13.25         7.11 o                         
  -3  10   3          4.62          6.60         3.36 o                         
  -2  10   3        509.88        544.16        20.64 o                         
  -1  10   3          0.59          2.34         2.58 o                         
   0  10   3        182.43        204.41        11.78 o                         
   1  10   3         18.44         24.80         4.26 o                         
   2  10   3         60.08         60.51         7.89 o                         
   3  10   3        195.94        183.24        12.36 o                         
   4  10   3        125.76        119.68        11.80 o                         
   5  10   3         19.89         23.37         5.19 o                         
   6  10   3          0.32          0.65         3.67 o                         
   7  10   3          1.19          3.25         2.76 o                         
   8  10   3        122.95        133.34        16.70 o                         
  -9  11   3        872.45        759.98        27.48 o                         
  -8  11   3        908.21        973.78        49.75 o                         
  -7  11   3       1404.83       1581.25        77.68 o                         
  -6  11   3       2272.63       2414.92       114.42 o                         
  -5  11   3       2562.29       2648.09       125.48 o                         
  -4  11   3       1523.77       1560.47        60.42 o                         
  -3  11   3       1406.17       1455.56        57.52 o                         
  -2  11   3       2634.15       2595.29        74.48 o                         
  -1  11   3       2266.96       2353.06        68.87 o                         
   0  11   3       1737.02       1762.50        54.54 o                         
   1  11   3       1652.85       1709.17        52.96 o                         
   2  11   3       1597.71       1629.77        50.76 o                         
   3  11   3       2887.34       2821.02       130.66 o                         
   4  11   3       2106.90       1918.67        70.68 o                         
   5  11   3       1601.92       1538.92        62.48 o                         
   6  11   3       1960.34       1866.50        70.20 o                         
  -7  12   3          1.37          8.06         2.53 o                         
  -6  12   3         55.58         50.96         7.14 o                         
  -5  12   3        390.38        395.96        19.58 o                         
  -4  12   3        104.88        109.46        11.63 o                         
  -3  12   3         43.80         40.75         6.25 o                         
  -2  12   3         44.76         41.34         6.23 o                         
  -1  12   3          0.31          1.71         2.63 o                         
   0  12   3        371.78        363.48        21.12 o                         
   1  12   3          2.89          3.70         2.02 o                         
   2  12   3        131.88        141.37        10.05 o                         
   3  12   3         14.71         22.47         7.00 o                         
   4  12   3         77.81         55.17         8.23 o                         
  -4  13   3       2070.38       1864.06        87.24 o                         
  -3  13   3       4429.47       3895.81       411.57 o                         
  -2  13   3       2588.14       2236.28       254.79 o                         
  -1  13   3       1973.30       1680.74       221.99 o                         
   0  13   3       2356.73       2243.49       105.50 o                         
 -15   0   4        547.52        608.92        56.75 o                         
 -14   0   4        660.46        817.03        45.52 o                         
 -13   0   4        486.96        493.43        37.04 o                         
 -12   0   4       1683.54       1661.68        80.68 o                         
 -11   0   4        201.14        226.36        22.21 o                         
 -10   0   4       5701.06       5228.50       190.39 o                         
  -9   0   4       4972.52       4740.56       189.30 o                         
  -8   0   4        256.76        186.62        15.22 o                         
  -7   0   4        255.08        344.49        45.85 o                         
  -6   0   4      12708.01      12516.29       441.20 o                         
  -5   0   4       2335.00       2359.60       116.50 o                         
  -4   0   4       4242.56       3885.51       152.57 o                         
  -3   0   4       2933.95       3233.86       126.76 o                         
  -2   0   4       1038.83       1206.98        42.16 o                         
  -1   0   4      37095.57      34222.37       720.49 o                         
   0   0   4       7785.45       8235.06       223.30 o                         
   1   0   4       7282.09       7884.45       313.16 o                         
   2   0   4       3924.42       4169.02       245.03 o                         
   3   0   4        133.94        159.60        15.30 o                         
   4   0   4       4799.40       5291.65       218.23 o                         
   5   0   4        332.66        352.74        45.65 o                         
   6   0   4        189.99        234.91        14.64 o                         
   7   0   4        753.60        741.47        40.81 o                         
   8   0   4        333.64        296.68        22.03 o                         
   9   0   4        811.73        802.45        43.44 o                         
  10   0   4        476.09        452.64        35.43 o                         
  11   0   4        118.93         92.55        15.15 o                         
  12   0   4         27.80         43.18         9.24 o                         
  13   0   4         94.08         82.51         7.02 o                         
 -15   1   4        303.19        353.10        22.62 o                         
 -14   1   4        822.48        868.64        47.59 o                         
 -13   1   4        258.15        325.56        40.89 o                         
 -12   1   4       1213.29       1199.64        66.65 o                         
 -11   1   4       2317.00       2143.80       121.55 o                         
 -10   1   4        572.79        521.00        26.84 o                         
  -9   1   4        756.66        688.89        44.56 o                         
  -8   1   4       3394.76       3222.21        96.73 o                         
  -7   1   4       2627.26       2408.06       112.34 o                         
  -6   1   4       2074.57       2179.19        82.63 o                         
  -5   1   4       5092.51       4813.07       134.54 o                         
  -4   1   4       1690.17       1608.39        66.38 o                         
  -3   1   4      12700.08      12499.00       633.76 o                         
  -2   1   4       2721.72       2621.71        56.36 o                         
  -1   1   4       4168.71       4383.57       103.21 o                         
   0   1   4      20362.82      20045.16       380.76 o                         
   1   1   4       3560.47       3510.32        87.25 o                         
   2   1   4       3229.96       3198.19        79.96 o                         
   3   1   4       3697.74       4035.48       167.70 o                         
   4   1   4       2664.34       2574.92        88.12 o                         
   5   1   4       3345.10       3683.02       130.25 o                         
   6   1   4       1103.92       1008.31        25.21 o                         
   7   1   4        900.12        877.20        26.15 o                         
   8   1   4        981.34        942.55        32.41 o                         
   9   1   4        267.04        265.53        16.29 o                         
  10   1   4         52.18         44.49        11.47 o                         
  11   1   4        828.33        855.62        54.25 o                         
  12   1   4        123.84        143.80        12.27 o                         
  13   1   4        122.11         87.48         6.84 o                         
 -15   2   4       1003.65        992.45        42.64 o                         
 -14   2   4        834.97        924.44        33.45 o                         
 -13   2   4       2742.22       2850.48        80.54 o                         
 -12   2   4        763.01        735.61        34.81 o                         
 -11   2   4       4129.63       3959.30        78.92 o                         
 -10   2   4       5777.50       5455.86       111.58 o                         
  -9   2   4       4102.63       3756.06        97.34 o                         
  -8   2   4       2195.77       1940.19        52.59 o                         
  -7   2   4       8536.53       8185.46       248.83 o                         
  -6   2   4       6037.06       5538.15       210.05 o                         
  -5   2   4      10940.80      10908.15       284.50 o                         
  -4   2   4       3933.10       3603.90        92.49 o                         
  -3   2   4       7209.63       6836.28       165.48 o                         
  -2   2   4      13874.06      12895.86       238.40 o                         
  -1   2   4      13268.75      13460.25       304.81 o                         
   0   2   4       1940.96       1763.13        56.77 o                         
   1   2   4      10814.32      10409.26       386.82 o                         
   2   2   4       4536.76       4661.97       131.44 o                         
   3   2   4      11053.81      10364.02       295.65 o                         
   4   2   4      10751.24      11036.08       268.29 o                         
   5   2   4       9692.36       9796.06       339.81 o                         
   6   2   4       3602.78       3445.98        53.02 o                         
   7   2   4       4316.63       4226.00        69.62 o                         
   8   2   4       3681.72       3706.53       104.51 o                         
   9   2   4       4394.96       4492.07        86.71 o                         
  10   2   4       2487.10       2569.18        81.13 o                         
  11   2   4       2951.11       3222.40        81.31 o                         
  12   2   4       1725.32       1899.12        46.86 o                         
  13   2   4       1429.44       1200.80        46.52 o                         
 -14   3   4         92.79        100.10         8.35 o                         
 -13   3   4          0.49          2.19         4.39 o                         
 -12   3   4         27.93         25.97         5.36 o                         
 -11   3   4         12.85         10.78         4.38 o                         
 -10   3   4         97.67        101.08        10.15 o                         
  -9   3   4        213.57        185.82        11.14 o                         
  -8   3   4          0.40          1.11         3.25 o                         
  -7   3   4          2.32          1.27         4.86 o                         
  -6   3   4         63.69         40.41        10.74 o                         
  -5   3   4       1063.09       1034.44        44.00 o                         
  -4   3   4         50.35         71.25        10.70 o                         
  -3   3   4          4.30          6.62         3.45 o                         
  -2   3   4       1035.59       1005.74        29.33 o                         
  -1   3   4        107.51        116.52         8.41 o                         
   0   3   4        252.98        307.71        13.73 o                         
   1   3   4       1213.35       1351.06        47.28 o                         
   2   3   4          0.02          3.87         3.93 o                         
   3   3   4         52.42         36.75         7.76 o                         
   4   3   4        372.39        442.59        28.40 o                         
   5   3   4        456.85        437.76        28.39 o                         
   6   3   4        147.09        120.79         6.75 o                         
   7   3   4         29.49         27.46         4.85 o                         
   8   3   4         13.68         12.51         3.86 o                         
   9   3   4         92.63         73.65         7.53 o                         
  10   3   4          0.41          2.29         2.86 o                         
  11   3   4         37.02         34.29         5.21 o                         
  12   3   4         57.46         52.08         6.50 o                         
 -14   4   4        872.84        677.67        39.45 o                         
 -13   4   4       2921.14       3106.75       120.55 o                         
 -12   4   4       3241.87       3162.92        74.85 o                         
 -11   4   4       3731.55       3811.36        83.04 o                         
 -10   4   4       4127.37       4227.65       116.26 o                         
  -9   4   4        340.49        327.63        15.42 o                         
  -8   4   4       9862.59       8636.61       308.29 o                         
  -7   4   4       6199.90       6249.20       139.43 o                         
  -6   4   4       5594.70       4885.23       242.62 o                         
  -5   4   4       3677.04       3323.52       185.25 o                         
  -4   4   4       3678.76       3420.38       126.10 o                         
  -3   4   4      10263.33      10148.01       212.72 o                         
  -2   4   4      11023.45      11109.17       351.57 o                         
  -1   4   4       5936.41       5817.12       141.52 o                         
   0   4   4       6788.72       6834.98       123.80 o                         
   1   4   4      10644.95      11258.37       207.69 o                         
   2   4   4       4761.85       4671.19       107.66 o                         
   3   4   4       5290.02       5762.89       131.74 o                         
   4   4   4      10759.27      11469.91       307.22 o                         
   5   4   4       6707.78       6327.85       106.66 o                         
   6   4   4       9177.33       8381.98       268.55 o                         
   7   4   4        562.56        531.31        21.30 o                         
   8   4   4       3395.70       3341.14       101.07 o                         
   9   4   4       4556.29       4693.85       126.34 o                         
  10   4   4       3251.29       3295.72        77.66 o                         
  11   4   4       2326.94       2382.90        83.08 o                         
  12   4   4        501.32        397.19        35.73 o                         
 -13   5   4         14.47         17.95         5.06 o                         
 -12   5   4         27.11         22.96         5.98 o                         
 -11   5   4         17.06          8.02         4.39 o                         
 -10   5   4         57.82         59.22         7.74 o                         
  -9   5   4         10.62         10.79         4.70 o                         
  -8   5   4          2.61          0.45         4.14 o                         
  -7   5   4        129.49        116.68        14.95 o                         
  -6   5   4        826.35        871.89        35.41 o                         
  -5   5   4        583.77        599.55        45.62 o                         
  -4   5   4          6.29          9.09         5.60 o                         
  -3   5   4         11.81          7.80         3.73 o                         
  -2   5   4        206.01        229.84        17.97 o                         
  -1   5   4         46.43         62.89        10.08 o                         
   0   5   4          3.23         11.33         3.67 o                         
   1   5   4         90.08        105.34         9.61 o                         
   2   5   4        242.70        318.87        24.92 o                         
   3   5   4         11.04         18.70         5.89 o                         
   4   5   4        290.00        291.25        12.59 o                         
   5   5   4         23.88         21.58         3.44 o                         
   6   5   4        133.05        118.64         8.29 o                         
   7   5   4         24.62         19.08         3.61 o                         
   8   5   4         27.15         36.05         6.44 o                         
   9   5   4         18.20         20.13         6.31 o                         
  10   5   4        260.00        238.03        17.35 o                         
  11   5   4         10.32         16.12         7.31 o                         
  12   5   4          1.69          0.75         2.19 o                         
 -13   6   4       1669.75       1529.97        58.26 o                         
 -12   6   4       2248.04       2300.39        71.27 o                         
 -11   6   4       2731.22       2977.28        90.95 o                         
 -10   6   4        623.45        714.65        34.24 o                         
  -9   6   4        896.89        981.54        62.54 o                         
  -8   6   4       3209.74       3378.15       102.92 o                         
  -7   6   4       5948.15       5778.94       173.73 o                         
  -6   6   4       3164.21       3352.79       108.58 o                         
  -5   6   4       1117.79       1124.35        42.37 o                         
  -4   6   4       3956.55       3854.74       117.30 o                         
  -3   6   4       8184.72       8659.11       239.90 o                         
  -2   6   4       2984.82       3047.09       104.82 o                         
  -1   6   4       7306.95       6959.73       208.07 o                         
   0   6   4       4254.26       4178.70       141.06 o                         
   1   6   4       7767.42       7738.99       163.76 o                         
   2   6   4       4483.58       4366.66       113.36 o                         
   3   6   4       2133.11       2105.48        67.53 o                         
   4   6   4       4743.73       4738.55        85.71 o                         
   5   6   4       7292.28       6936.96       133.26 o                         
   6   6   4       2797.79       2828.76        64.54 o                         
   7   6   4       1695.19       1699.36        55.64 o                         
   8   6   4       1774.52       1819.92        66.99 o                         
   9   6   4       2763.44       2883.10        91.13 o                         
  10   6   4       2983.65       2981.37       190.78 o                         
  11   6   4       1565.97       1328.62        70.77 o                         
 -13   7   4          1.87          1.54         2.43 o                         
 -12   7   4        189.37        176.31        12.10 o                         
 -11   7   4         33.92         34.60         7.13 o                         
 -10   7   4        140.45        157.11        14.25 o                         
  -9   7   4          0.71         -2.94         3.56 o                         
  -8   7   4         22.67         17.02         6.37 o                         
  -7   7   4        859.89        822.47        41.38 o                         
  -6   7   4        163.14        165.87        16.35 o                         
  -5   7   4       1156.26       1185.72        39.72 o                         
  -4   7   4        398.91        411.78        23.49 o                         
  -3   7   4        114.50        101.11        10.40 o                         
  -2   7   4        299.14        316.68        20.04 o                         
  -1   7   4        853.67        858.37        36.02 o                         
   0   7   4         37.74         42.14         5.82 o                         
   1   7   4       1248.59       1269.55        47.40 o                         
   2   7   4        222.62        219.97        20.33 o                         
   3   7   4        167.58        169.66         9.88 o                         
   4   7   4        323.08        328.77        20.62 o                         
   5   7   4         92.89         85.97         7.70 o                         
   6   7   4        174.96        171.32        11.33 o                         
   7   7   4        452.33        421.37        26.59 o                         
   8   7   4          7.11          4.40         4.97 o                         
   9   7   4        438.90        440.68        28.46 o                         
  10   7   4         54.84         64.23        10.47 o                         
 -12   8   4        904.52        867.51        37.97 o                         
 -11   8   4        294.66        285.01        15.93 o                         
 -10   8   4        748.17        829.35        56.55 o                         
  -9   8   4        310.34        369.99        36.85 o                         
  -8   8   4       1271.17       1368.35        63.24 o                         
  -7   8   4       1392.50       1426.92        50.25 o                         
  -6   8   4       1116.04       1077.15        60.81 o                         
  -5   8   4       2110.92       2246.28        87.52 o                         
  -4   8   4       2592.25       2587.44       106.43 o                         
  -3   8   4        820.83        841.43        33.06 o                         
  -2   8   4       1607.88       1673.55        60.98 o                         
  -1   8   4       4065.06       4229.12       135.46 o                         
   0   8   4       2367.44       2622.34        83.36 o                         
   1   8   4       2639.11       2650.02       127.40 o                         
   2   8   4       1341.61       1408.32        43.50 o                         
   3   8   4        979.41        962.23        28.80 o                         
   4   8   4       1680.37       1576.22        43.68 o                         
   5   8   4        652.64        663.96        30.05 o                         
   6   8   4       1314.97       1366.42        40.63 o                         
   7   8   4       1144.76       1129.35        74.24 o                         
   8   8   4        831.36        783.40        53.17 o                         
   9   8   4        366.69        354.35        23.02 o                         
  10   8   4        820.64        861.56       105.73 o                         
 -11   9   4        147.41        167.58        21.94 o                         
 -10   9   4          8.16         12.57         5.19 o                         
  -9   9   4          3.18          6.99         3.23 o                         
  -8   9   4        398.84        417.75        22.54 o                         
  -7   9   4         24.14         28.77         6.10 o                         
  -6   9   4        311.30        348.27        21.44 o                         
  -5   9   4        151.46        145.07        13.50 o                         
  -4   9   4        220.92        227.83        12.83 o                         
  -3   9   4        557.05        542.56        23.91 o                         
  -2   9   4         49.01         42.97         5.97 o                         
  -1   9   4         36.09         41.23         8.53 o                         
   0   9   4       1489.45       1603.32        63.43 o                         
   1   9   4          0.77         -6.24         6.24 o                         
   2   9   4        483.88        508.29        20.82 o                         
   3   9   4        155.99        168.06        11.39 o                         
   4   9   4        249.09        254.12        18.23 o                         
   5   9   4        105.01         92.93        11.97 o                         
   6   9   4         46.82         53.39         7.83 o                         
   7   9   4          5.42         14.55         6.74 o                         
   8   9   4        393.04        485.17       107.02 o                         
   9   9   4          0.48          1.73         2.24 o                         
 -10  10   4        512.01        478.79        15.87 o                         
  -9  10   4        858.00        862.34        26.39 o                         
  -8  10   4        558.68        613.06        22.07 o                         
  -7  10   4        456.44        481.41        19.73 o                         
  -6  10   4       1629.71       1552.32        50.67 o                         
  -5  10   4       1414.52       1436.66        48.17 o                         
  -4  10   4       1521.73       1543.74        55.30 o                         
  -3  10   4        154.29        169.37        15.12 o                         
  -2  10   4        175.72        193.70        20.44 o                         
  -1  10   4       4143.31       4099.65       137.55 o                         
   0  10   4        607.05        639.42        23.90 o                         
   1  10   4        261.83        280.30        15.09 o                         
   2  10   4        492.16        500.34        21.03 o                         
   3  10   4        141.27        155.90        11.23 o                         
   4  10   4        385.33        391.48        21.53 o                         
   5  10   4         54.56         56.80         7.50 o                         
   6  10   4         44.92         58.54        10.83 o                         
   7  10   4        537.41        585.47        91.73 o                         
   8  10   4        126.83        149.08        12.77 o                         
  -9  11   4        560.66        516.66        27.35 o                         
  -8  11   4       1015.62       1036.45        38.36 o                         
  -7  11   4       1239.31       1250.64        47.05 o                         
  -6  11   4       1722.54       1832.21        67.46 o                         
  -5  11   4       1338.66       1308.76        61.62 o                         
  -4  11   4       1705.98       1752.54        64.78 o                         
  -3  11   4        824.51        873.51        38.32 o                         
  -2  11   4       1898.70       2004.07        72.86 o                         
  -1  11   4       1111.42       1140.52        47.39 o                         
   0  11   4       1541.08       1564.43        60.01 o                         
   1  11   4        871.38        853.60        30.87 o                         
   2  11   4        997.05        971.29        33.58 o                         
   3  11   4        485.11        460.37        23.19 o                         
   4  11   4        924.42        899.98        38.64 o                         
   5  11   4        387.91        370.91        23.66 o                         
   6  11   4        866.34        808.65        33.71 o                         
  -7  12   4       3236.92       3028.93        93.88 o                         
  -6  12   4       3910.69       3934.54       122.05 o                         
  -5  12   4       2834.88       2877.05       128.65 o                         
  -4  12   4       2536.22       2544.55       116.21 o                         
  -3  12   4       3144.89       3222.45       144.71 o                         
  -2  12   4       3592.47       3637.68       117.86 o                         
  -1  12   4       5163.47       5186.56       162.52 o                         
   0  12   4       4201.93       4151.63       132.53 o                         
   1  12   4       3553.33       3444.62       111.50 o                         
   2  12   4       2849.76       2703.66       121.33 o                         
   3  12   4       2813.29       2538.10       112.52 o                         
  -3  13   4         18.02         16.77         2.79 o                         
  -2  13   4        270.43        241.07        23.44 o                         
  -1  13   4         99.40         83.34         6.21 o                         
 -15   1   5        931.44       1041.16        86.93 o                         
 -14   1   5       1396.28       1577.78        71.29 o                         
 -13   1   5       3120.53       3165.73       126.31 o                         
 -12   1   5       1634.73       1625.91        81.02 o                         
 -11   1   5       1202.66       1221.59        46.74 o                         
 -10   1   5       2186.56       1965.44        66.02 o                         
  -9   1   5       2606.87       2528.96        72.46 o                         
  -8   1   5       3503.36       3030.39       109.94 o                         
  -7   1   5       2025.62       1964.24       128.00 o                         
  -6   1   5       8902.48       8244.39       253.21 o                         
  -5   1   5       8484.06       7831.20       273.90 o                         
  -4   1   5       3924.17       3765.74       123.23 o                         
  -3   1   5        327.35        315.95        21.67 o                         
  -2   1   5       8253.55       8267.74       172.15 o                         
  -1   1   5      14276.59      14296.70       326.59 o                         
   0   1   5        737.22        664.09        21.49 o                         
   1   1   5       2420.34       2219.73        51.53 o                         
   2   1   5       1540.84       1475.44        49.94 o                         
   3   1   5       6117.39       5588.79       149.73 o                         
   4   1   5       3188.35       3395.53       161.37 o                         
   5   1   5        156.45        129.73         8.53 o                         
   6   1   5       2621.98       2499.16        69.09 o                         
   7   1   5       2148.06       2108.66        47.48 o                         
   8   1   5       1775.49       1745.76        47.99 o                         
   9   1   5       2001.14       1968.02        56.53 o                         
  10   1   5       2731.36       2724.64       110.98 o                         
  11   1   5        904.25        934.69        49.20 o                         
  12   1   5        554.64        598.14        25.06 o                         
 -15   2   5        715.97        677.00        32.61 o                         
 -14   2   5        665.56        709.00        28.30 o                         
 -13   2   5        635.84        688.83        30.92 o                         
 -12   2   5        861.04        811.87        38.83 o                         
 -11   2   5       1154.25       1078.36        32.23 o                         
 -10   2   5       5141.57       4966.25        92.88 o                         
  -9   2   5       2659.79       2467.84        72.29 o                         
  -8   2   5       1510.44       1471.00        38.48 o                         
  -7   2   5       2126.80       2008.12        93.54 o                         
  -6   2   5       3583.87       3750.82       121.04 o                         
  -5   2   5       8807.26       9110.13       204.23 o                         
  -4   2   5       5558.99       5578.86       149.88 o                         
  -3   2   5        924.49        936.77        33.91 o                         
  -2   2   5       7296.54       7234.25       174.79 o                         
  -1   2   5       1826.85       1896.26        51.20 o                         
   0   2   5        530.32        496.98        28.30 o                         
   1   2   5       1314.20       1249.04        36.94 o                         
   2   2   5       2734.68       2808.59        71.35 o                         
   3   2   5       1843.27       1834.88        63.52 o                         
   4   2   5       1151.55       1044.27        48.01 o                         
   5   2   5         51.10         60.36         5.39 o                         
   6   2   5       1266.78       1232.35        26.76 o                         
   7   2   5        784.01        775.65        21.42 o                         
   8   2   5        506.73        518.21        21.39 o                         
   9   2   5        348.05        343.56        16.82 o                         
  10   2   5        155.36        165.12        13.89 o                         
  11   2   5        190.04        205.88        12.17 o                         
  12   2   5        388.04        411.61        14.82 o                         
 -14   3   5        922.20        906.04        27.08 o                         
 -13   3   5       1650.18       1684.87        56.07 o                         
 -12   3   5       3188.94       3122.35        75.75 o                         
 -11   3   5       5091.64       5010.18        95.99 o                         
 -10   3   5        752.87        726.97        25.20 o                         
  -9   3   5       3824.23       3663.54       139.03 o                         
  -8   3   5       4968.44       4806.03       139.76 o                         
  -7   3   5       7559.12       7232.40       284.76 o                         
  -6   3   5       9904.53      10007.47       265.50 o                         
  -5   3   5       9675.34      10191.98       289.22 o                         
  -4   3   5       9724.77       9987.23       518.46 o                         
  -3   3   5      11999.81      11977.47       287.38 o                         
  -2   3   5       5799.34       5902.20       126.14 o                         
  -1   3   5      15756.66      15892.38       415.22 o                         
   0   3   5      12950.40      13135.03       407.08 o                         
   1   3   5      13317.89      12961.38       354.76 o                         
   2   3   5       4885.24       5000.56       132.42 o                         
   3   3   5       7091.66       7211.21       180.96 o                         
   4   3   5       6973.16       6581.01       209.27 o                         
   5   3   5       5867.01       5454.43       100.46 o                         
   6   3   5       3852.56       3549.35        62.92 o                         
   7   3   5       3983.48       3952.36       130.50 o                         
   8   3   5       3115.91       3117.05        67.97 o                         
   9   3   5       3774.11       3842.85        89.02 o                         
  10   3   5       3025.18       3235.86        77.06 o                         
  11   3   5       1902.86       2000.69        49.45 o                         
  12   3   5       1322.56       1248.25        45.20 o                         
 -14   4   5          1.21          3.63         3.40 o                         
 -13   4   5        143.96        146.49        11.40 o                         
 -12   4   5        522.41        496.36        20.08 o                         
 -11   4   5        274.79        277.87        18.09 o                         
 -10   4   5          7.43         11.15         4.49 o                         
  -9   4   5        175.24        158.26        10.53 o                         
  -8   4   5        377.92        345.92        24.15 o                         
  -7   4   5        413.11        395.50        19.19 o                         
  -6   4   5        797.55        785.40        59.77 o                         
  -5   4   5         27.08         25.07         8.83 o                         
  -4   4   5        584.20        597.10        35.47 o                         
  -3   4   5        180.39        176.83        15.55 o                         
  -2   4   5        528.74        518.82        27.97 o                         
  -1   4   5         15.02         27.49         4.37 o                         
   0   4   5        557.80        622.00        24.05 o                         
   1   4   5        912.02        936.02        30.47 o                         
   2   4   5         32.54         47.38         8.14 o                         
   3   4   5        487.53        530.69        30.39 o                         
   4   4   5        730.21        827.63        29.85 o                         
   5   4   5        235.96        219.86        10.95 o                         
   6   4   5        656.06        619.56        23.48 o                         
   7   4   5         51.51         51.73         6.28 o                         
   8   4   5        187.95        197.19        10.32 o                         
   9   4   5          0.32          1.14         2.48 o                         
  10   4   5          0.56          3.71         3.36 o                         
  11   4   5         29.68         26.58         4.80 o                         
 -13   5   5        641.42        622.35        34.06 o                         
 -12   5   5        401.18        399.50        23.01 o                         
 -11   5   5       2185.42       2254.81        93.55 o                         
 -10   5   5        548.15        490.77        27.13 o                         
  -9   5   5        294.84        306.75        18.29 o                         
  -8   5   5       4399.66       4363.85       116.60 o                         
  -7   5   5        305.45        263.61        21.53 o                         
  -6   5   5       3748.94       4060.57       104.01 o                         
  -5   5   5       1206.58       1265.73        76.22 o                         
  -4   5   5        120.14         97.13        13.86 o                         
  -3   5   5       2614.28       2652.30       112.67 o                         
  -2   5   5       3646.95       3475.54        88.38 o                         
  -1   5   5         57.82         64.17        11.57 o                         
   0   5   5       4074.75       4198.93       100.76 o                         
   1   5   5       3002.48       3066.77        82.78 o                         
   2   5   5         55.66         68.25         8.67 o                         
   3   5   5       1538.91       1626.85        36.96 o                         
   4   5   5        736.90        724.25        21.69 o                         
   5   5   5        989.80        957.70        30.39 o                         
   6   5   5       2453.04       2458.12        54.38 o                         
   7   5   5        638.52        671.40        24.53 o                         
   8   5   5       1056.06        996.37        39.56 o                         
   9   5   5        568.92        536.55        34.14 o                         
  10   5   5        158.25        181.45        17.41 o                         
  11   5   5        175.44        157.84        12.60 o                         
 -13   6   5          1.20          8.82         7.95 o                         
 -12   6   5         54.88         49.75         7.47 o                         
 -11   6   5        397.33        421.42        24.25 o                         
 -10   6   5         77.94         87.42        11.14 o                         
  -9   6   5          1.26          9.33         4.23 o                         
  -8   6   5        143.25        153.43        13.80 o                         
  -7   6   5        160.25        174.46        14.38 o                         
  -6   6   5         13.71         15.51         5.21 o                         
  -5   6   5         42.68         50.99         7.17 o                         
  -4   6   5         71.42         62.41        10.05 o                         
  -3   6   5       1351.21       1438.52        52.71 o                         
  -2   6   5          6.45         -4.66         7.35 o                         
  -1   6   5        325.79        325.15        20.85 o                         
   0   6   5        828.87        870.68        41.86 o                         
   1   6   5       1948.34       2001.09        56.51 o                         
   2   6   5          2.15         -4.13         4.13 o                         
   3   6   5        260.89        240.75        12.50 o                         
   4   6   5          4.78         -8.57         8.57 o                         
   5   6   5       1092.96       1077.57        32.19 o                         
   6   6   5         11.71         11.24         4.28 o                         
   7   6   5        425.99        409.07        31.53 o                         
   8   6   5        163.11        127.54        14.02 o                         
   9   6   5        117.11        113.78        10.32 o                         
  10   6   5          2.87          2.71         2.19 o                         
  11   6   5        162.67        149.64        13.42 o                         
 -13   7   5       2486.86       2488.59       356.77 o                         
 -12   7   5       2197.82       2124.55        63.69 o                         
 -11   7   5       4269.24       4412.00       122.44 o                         
 -10   7   5       1911.74       2040.44        67.94 o                         
  -9   7   5       4214.01       4350.95       126.10 o                         
  -8   7   5       4277.33       4405.62       138.82 o                         
  -7   7   5       6977.48       7040.46       303.90 o                         
  -6   7   5       3803.82       4000.42       101.72 o                         
  -5   7   5       5898.86       5855.48       156.54 o                         
  -4   7   5       4374.03       4241.96       181.41 o                         
  -3   7   5       7796.25       7723.45       185.77 o                         
  -2   7   5       6888.11       7030.96       151.32 o                         
  -1   7   5       9251.16       9449.58       187.84 o                         
   0   7   5       6770.15       7058.60       185.95 o                         
   1   7   5       7772.36       7658.72       262.94 o                         
   2   7   5       3609.96       3577.01        83.11 o                         
   3   7   5       9136.19       8765.74       201.10 o                         
   4   7   5       7848.65       7974.19       221.17 o                         
   5   7   5       5670.85       5643.58       120.43 o                         
   6   7   5       3350.04       3604.60        90.01 o                         
   7   7   5       4374.99       4555.09       115.68 o                         
   8   7   5       2663.87       2707.76        83.74 o                         
   9   7   5       3032.71       3035.90        89.58 o                         
  10   7   5       1878.03       1705.33       143.56 o                         
 -12   8   5        687.48        647.59        30.82 o                         
 -11   8   5        365.41        355.82        18.32 o                         
 -10   8   5        881.68        901.53        35.89 o                         
  -9   8   5        719.99        736.97        39.99 o                         
  -8   8   5       1274.11       1268.44        60.22 o                         
  -7   8   5        136.83        157.56        16.36 o                         
  -6   8   5       1591.41       1539.57        70.67 o                         
  -5   8   5       1538.96       1578.18        50.92 o                         
  -4   8   5        597.35        620.40        25.89 o                         
  -3   8   5        679.68        713.18        33.45 o                         
  -2   8   5        441.92        452.94        23.67 o                         
  -1   8   5       1093.70       1106.23        36.84 o                         
   0   8   5       1754.70       1827.50        52.41 o                         
   1   8   5          8.68         -5.56         5.56 o                         
   2   8   5       1393.31       1405.65        65.97 o                         
   3   8   5         67.96         78.05        12.64 o                         
   4   8   5        291.18        296.47        16.51 o                         
   5   8   5         12.72         14.81         5.70 o                         
   6   8   5        342.26        325.89        17.98 o                         
   7   8   5        113.97        113.74        42.12 o                         
   8   8   5        354.41        402.91       105.41 o                         
 -11   9   5        265.76        250.24        14.54 o                         
 -10   9   5       1994.97       2072.81       103.71 o                         
  -9   9   5       1621.25       1671.45        66.76 o                         
  -8   9   5        987.21       1079.77        50.89 o                         
  -7   9   5        442.05        472.86        25.24 o                         
  -6   9   5       2315.16       2276.30        93.67 o                         
  -5   9   5         64.43         89.81         8.57 o                         
  -4   9   5       1185.07       1180.08        41.71 o                         
  -3   9   5        269.50        268.74        21.67 o                         
  -2   9   5       1903.19       1964.63        50.79 o                         
  -1   9   5       2740.62       2912.89        85.61 o                         
   0   9   5         62.99         57.18         9.79 o                         
   1   9   5        542.23        586.92        29.36 o                         
   2   9   5       1306.93       1293.09        69.48 o                         
   3   9   5        788.87        776.14        33.85 o                         
   4   9   5       3080.44       3144.10       189.23 o                         
   5   9   5        351.35        451.93        76.96 o                         
   6   9   5        825.11        806.57       124.27 o                         
   7   9   5        584.29        761.00        70.31 o                         
   8   9   5        552.36        884.75        67.78 o                         
   9   9   5        252.71        318.85        28.68 o                         
 -10  10   5        284.17        249.64        14.14 o                         
  -9  10   5        313.49        326.08        16.80 o                         
  -8  10   5       1096.07       1128.84        33.35 o                         
  -7  10   5        307.25        345.81        17.82 o                         
  -6  10   5        389.80        400.51        20.02 o                         
  -5  10   5        394.48        445.74        21.88 o                         
  -4  10   5       1001.22       1093.99        39.92 o                         
  -3  10   5       1348.14       1405.38        75.49 o                         
  -2  10   5        555.26        583.75        32.47 o                         
  -1  10   5        116.85        129.94        13.09 o                         
   0  10   5       1375.81       1493.56        59.96 o                         
   1  10   5        456.87        513.40        28.20 o                         
   2  10   5       1306.24       1333.98        40.39 o                         
   3  10   5        200.57        230.87        18.52 o                         
   4  10   5        381.36        361.53        36.31 o                         
   5  10   5        318.64        288.01        16.80 o                         
   6  10   5        696.32        752.21       222.43 o                         
   7  10   5         43.98         51.14        16.76 o                         
  -9  11   5       1485.23       1301.21        59.49 o                         
  -8  11   5       1434.60       1444.27        50.45 o                         
  -7  11   5       1510.17       1615.65        47.24 o                         
  -6  11   5        835.50        833.54        29.18 o                         
  -5  11   5       1620.98       1713.85        51.89 o                         
  -4  11   5        537.40        567.07        23.55 o                         
  -3  11   5       1752.39       1830.19        55.90 o                         
  -2  11   5       2015.95       2097.33        75.47 o                         
  -1  11   5       1726.88       1748.69        65.19 o                         
   0  11   5       1528.02       1491.53        77.11 o                         
   1  11   5       1536.68       1418.09       104.35 o                         
   2  11   5        511.25        505.89        33.57 o                         
   3  11   5       2893.60       2785.95       128.07 o                         
   4  11   5       2041.10       1981.63        69.09 o                         
   5  11   5       2038.67       1934.31        98.70 o                         
  -7  12   5        360.65        329.97        18.95 o                         
  -6  12   5         15.60         20.00         3.44 o                         
  -5  12   5        102.13         85.43         7.52 o                         
  -4  12   5        711.19        756.22        30.87 o                         
  -3  12   5        216.02        224.78        25.97 o                         
  -2  12   5        109.44         96.23        11.34 o                         
  -1  12   5         94.32         92.66        11.11 o                         
   0  12   5        239.15        233.00        25.86 o                         
   1  12   5        653.04        637.42        35.99 o                         
   2  12   5          0.78          2.07         2.82 o                         
   3  12   5        153.40        118.28        10.37 o                         
  -2  13   5       1315.56       1082.44        49.93 o                         
  -1  13   5       1031.21        853.42        40.31 o                         
 -15   0   6       1511.73       1751.23        73.83 o                         
 -14   0   6        852.74        946.57        50.17 o                         
 -13   0   6       2173.83       2252.40        97.08 o                         
 -12   0   6       3321.68       3329.04       133.03 o                         
 -11   0   6        327.40        377.31        31.50 o                         
 -10   0   6       1713.54       1641.12        83.02 o                         
  -9   0   6       1261.49       1192.31        48.82 o                         
  -8   0   6       2076.86       1792.89        61.85 o                         
  -7   0   6       6364.35       6536.53       276.71 o                         
  -6   0   6       5179.18       5011.52       215.78 o                         
  -5   0   6       2356.62       2654.46       129.25 o                         
  -4   0   6      13742.81      12847.12       429.11 o                         
  -3   0   6        402.12        404.39        31.43 o                         
  -2   0   6      10006.30      10868.39       257.38 o                         
  -1   0   6      19422.91      20593.26       455.22 o                         
   0   0   6       5131.22       5058.39       178.94 o                         
   1   0   6      10520.94      11133.92       266.77 o                         
   2   0   6       1990.68       1760.83       130.23 o                         
   3   0   6       3184.27       2983.50       156.01 o                         
   4   0   6      13191.87      13437.19       279.13 o                         
   5   0   6       4893.01       4716.42        96.15 o                         
   6   0   6       3293.13       3443.10        88.70 o                         
   7   0   6       1705.84       1747.11        58.62 o                         
   8   0   6       1504.32       1459.61        63.24 o                         
   9   0   6       1091.91       1302.97        75.38 o                         
  10   0   6       2665.85       2756.31       166.62 o                         
  11   0   6        467.58        532.98        40.57 o                         
  12   0   6       1131.20       1152.36        31.49 o                         
 -15   1   6         24.09         19.40         6.16 o                         
 -14   1   6       1078.24       1181.62        58.38 o                         
 -13   1   6          4.18          0.04         8.54 o                         
 -12   1   6        578.15        601.87        44.03 o                         
 -11   1   6         10.28         13.95         7.06 o                         
 -10   1   6        509.15        475.22        38.50 o                         
  -9   1   6         67.18         72.91         9.99 o                         
  -8   1   6       1722.25       1679.68        42.16 o                         
  -7   1   6        524.46        511.29        61.52 o                         
  -6   1   6       2758.48       2838.84        97.67 o                         
  -5   1   6       1924.21       1991.82        86.19 o                         
  -4   1   6        565.25        550.46        37.43 o                         
  -3   1   6         44.42         50.36         8.45 o                         
  -2   1   6        735.02        789.31        39.93 o                         
  -1   1   6        527.83        639.99        36.22 o                         
   0   1   6       1141.28       1217.50        33.35 o                         
   1   1   6       2553.12       2747.57        82.23 o                         
   2   1   6       3405.24       3562.29       134.27 o                         
   3   1   6       1639.82       1650.82        72.46 o                         
   4   1   6        610.15        642.28        23.06 o                         
   5   1   6        138.98        135.56         7.47 o                         
   6   1   6        186.83        188.72         9.69 o                         
   7   1   6        671.78        646.25        21.07 o                         
   8   1   6        507.14        471.71        24.85 o                         
   9   1   6         77.47         84.83        11.58 o                         
  10   1   6        126.77        116.14        16.06 o                         
  11   1   6        129.36        140.47        13.01 o                         
  12   1   6          6.29          6.05         1.46 o                         
 -15   2   6       1829.96       1882.17        46.75 o                         
 -14   2   6       2295.54       2416.35        66.50 o                         
 -13   2   6       5256.29       5453.78       135.40 o                         
 -12   2   6       3782.31       3780.13        99.35 o                         
 -11   2   6       4638.96       4518.30       114.96 o                         
 -10   2   6       2376.70       2276.51        60.40 o                         
  -9   2   6       8408.64       7984.22       190.61 o                         
  -8   2   6       6751.61       6473.85       114.80 o                         
  -7   2   6      11418.31      10166.95       252.26 o                         
  -6   2   6       5536.25       5615.36       231.92 o                         
  -5   2   6       8745.39       8027.63       215.85 o                         
  -4   2   6       6385.53       6158.06       174.90 o                         
  -3   2   6      17657.30      17041.92       463.13 o                         
  -2   2   6      12069.54      12426.70       358.53 o                         
  -1   2   6      20333.74      20641.10       442.68 o                         
   0   2   6      18649.19      17757.10       428.97 o                         
   1   2   6      10952.87      10757.21       280.69 o                         
   2   2   6       7517.10       7201.04       138.78 o                         
   3   2   6      13426.31      13337.59       327.17 o                         
   4   2   6       7189.21       7305.48       164.90 o                         
   5   2   6      11779.45      11440.60       165.81 o                         
   6   2   6       6311.89       6386.26        92.21 o                         
   7   2   6       3196.36       3237.96        57.03 o                         
   8   2   6       3513.77       3430.97        72.20 o                         
   9   2   6       3585.62       3777.86       123.52 o                         
  10   2   6       2568.12       2837.51        80.75 o                         
  11   2   6       2475.34       2582.90        59.56 o                         
  12   2   6       1070.25        909.62        36.20 o                         
 -14   3   6         18.07         10.61         3.52 o                         
 -13   3   6        106.51        109.44        11.17 o                         
 -12   3   6         76.09         84.99         8.33 o                         
 -11   3   6        143.19        145.27        10.73 o                         
 -10   3   6       1301.71       1236.00        40.42 o                         
  -9   3   6        280.59        265.30        16.76 o                         
  -8   3   6         75.41         94.83         8.46 o                         
  -7   3   6        674.65        696.45        27.28 o                         
  -6   3   6       1429.79       1515.87        74.58 o                         
  -5   3   6        677.82        740.79        62.56 o                         
  -4   3   6         47.37         47.65        10.90 o                         
  -3   3   6        457.22        548.34        32.51 o                         
  -2   3   6        546.09        605.14        31.77 o                         
  -1   3   6       1908.33       1808.46        54.37 o                         
   0   3   6          5.46         20.40         6.11 o                         
   1   3   6        898.46        916.20        45.71 o                         
   2   3   6        590.54        631.59        33.31 o                         
   3   3   6       2312.52       2191.40        67.96 o                         
   4   3   6        173.22        170.54         7.86 o                         
   5   3   6        876.54        880.56        21.49 o                         
   6   3   6        170.61        166.65         9.08 o                         
   7   3   6       1082.35       1025.26        27.83 o                         
   8   3   6         70.33         60.78         8.01 o                         
   9   3   6        693.09        677.31        22.99 o                         
  10   3   6         65.70         64.08         6.73 o                         
  11   3   6        266.11        262.70        13.06 o                         
 -14   4   6        200.55        201.61        20.21 o                         
 -13   4   6         93.98         85.41         7.86 o                         
 -12   4   6        293.27        262.91        15.09 o                         
 -11   4   6       1082.33       1096.15        33.80 o                         
 -10   4   6         43.62         47.26         6.76 o                         
  -9   4   6         72.38         77.45         8.96 o                         
  -8   4   6       2320.49       2211.69        58.92 o                         
  -7   4   6         41.05         81.97        13.41 o                         
  -6   4   6       1387.86       1460.28        57.62 o                         
  -5   4   6        680.09        788.38        45.15 o                         
  -4   4   6        912.18        979.47        66.44 o                         
  -3   4   6       1232.30       1447.22        63.96 o                         
  -2   4   6        107.26         97.10        16.23 o                         
  -1   4   6        132.96        132.55        10.48 o                         
   0   4   6       1679.60       1704.56        72.78 o                         
   1   4   6         44.49         34.97         7.93 o                         
   2   4   6         49.87         61.58        12.26 o                         
   3   4   6        380.49        458.58        37.13 o                         
   4   4   6         51.70         55.73         5.03 o                         
   5   4   6        582.62        541.65        19.30 o                         
   6   4   6         78.92         79.97         6.74 o                         
   7   4   6        410.32        395.56        18.71 o                         
   8   4   6       1759.34       1765.41        52.85 o                         
   9   4   6         33.19         36.19         4.84 o                         
  10   4   6         47.00         43.77         6.87 o                         
  11   4   6         72.59         48.19         6.45 o                         
 -14   5   6          5.14          4.15         2.99 o                         
 -13   5   6         28.54         23.84         5.40 o                         
 -12   5   6         66.88         65.39         8.78 o                         
 -11   5   6        432.52        425.25        31.68 o                         
 -10   5   6         35.33         32.78         6.22 o                         
  -9   5   6        634.49        632.89        27.43 o                         
  -8   5   6         42.55         36.66         6.48 o                         
  -7   5   6        116.01        110.63        12.33 o                         
  -6   5   6         72.61         80.85         9.61 o                         
  -5   5   6         65.93         73.53         8.68 o                         
  -4   5   6        393.32        416.96        31.38 o                         
  -3   5   6       1396.27       1334.50        75.52 o                         
  -2   5   6        293.93        291.63        20.21 o                         
  -1   5   6        210.50        192.93        26.76 o                         
   0   5   6        355.84        338.77        27.02 o                         
   1   5   6        222.98        232.90        14.06 o                         
   2   5   6         35.56         45.42         6.05 o                         
   3   5   6        986.75        986.21        29.40 o                         
   4   5   6          6.38          4.56         2.89 o                         
   5   5   6       1179.21       1127.20        30.48 o                         
   6   5   6         21.38         24.44         5.12 o                         
   7   5   6        232.47        205.90        11.18 o                         
   8   5   6          0.38          2.49         3.19 o                         
   9   5   6        190.98        211.16        15.46 o                         
  10   5   6         10.37         17.35         4.97 o                         
  11   5   6        133.35        111.83        12.55 o                         
 -13   6   6        779.77        760.10        45.74 o                         
 -12   6   6       1313.00       1320.89        51.42 o                         
 -11   6   6       1998.45       2018.87        67.22 o                         
 -10   6   6       1003.05       1055.72        43.96 o                         
  -9   6   6       2758.88       2849.20        84.59 o                         
  -8   6   6        779.53        794.56        40.95 o                         
  -7   6   6       3303.25       3526.58        93.12 o                         
  -6   6   6       4027.59       4170.87       147.48 o                         
  -5   6   6       1880.98       1814.45        79.14 o                         
  -4   6   6       1982.93       2048.54        67.57 o                         
  -3   6   6       2504.43       2642.10        72.89 o                         
  -2   6   6       1908.70       1923.63        60.58 o                         
  -1   6   6       4793.20       4998.83       100.52 o                         
   0   6   6        591.01        566.75        18.75 o                         
   1   6   6       1099.68       1064.50        32.23 o                         
   2   6   6       1471.58       1409.50        39.15 o                         
   3   6   6       2545.07       2564.85        51.77 o                         
   4   6   6        834.85        845.30        26.33 o                         
   5   6   6       1404.87       1495.44        51.73 o                         
   6   6   6        400.40        413.30        23.71 o                         
   7   6   6       1099.91       1205.07        45.20 o                         
   8   6   6       1353.40       1399.65        45.02 o                         
   9   6   6        869.33        880.99        33.78 o                         
  10   6   6        615.16        543.13        39.53 o                         
 -13   7   6         15.05         11.95         2.90 o                         
 -12   7   6         48.60         61.09         7.17 o                         
 -11   7   6          6.72          5.53         3.94 o                         
 -10   7   6        460.62        483.79        26.03 o                         
  -9   7   6         14.67         16.60         5.90 o                         
  -8   7   6        363.50        362.09        21.58 o                         
  -7   7   6          0.74         12.11         5.57 o                         
  -6   7   6          4.92          3.71         3.74 o                         
  -5   7   6         89.07         87.38        11.80 o                         
  -4   7   6        127.17        135.22        13.18 o                         
  -3   7   6          1.05         -5.37         5.37 o                         
  -2   7   6        640.11        659.53        28.20 o                         
  -1   7   6         93.65         84.26         9.63 o                         
   0   7   6         18.84         21.81         5.20 o                         
   1   7   6          2.67          7.07         4.16 o                         
   2   7   6        128.69        117.53         9.15 o                         
   3   7   6        152.56        161.08        11.02 o                         
   4   7   6       1366.16       1378.77        38.24 o                         
   5   7   6         24.37         20.22         5.05 o                         
   6   7   6        575.85        618.89        41.09 o                         
   7   7   6          1.47          5.83         4.39 o                         
   8   7   6        351.61        370.21        21.48 o                         
   9   7   6        385.98        496.77        33.75 o                         
 -12   8   6       2519.89       2321.74        65.08 o                         
 -11   8   6       3236.18       3333.92        92.62 o                         
 -10   8   6       5076.98       5281.47       142.66 o                         
  -9   8   6       4306.30       4555.30       155.93 o                         
  -8   8   6       4255.09       4725.71       162.90 o                         
  -7   8   6       5383.04       5849.31       188.61 o                         
  -6   8   6      11551.39      11116.90       257.31 o                         
  -5   8   6       8429.12       8296.61       230.60 o                         
  -4   8   6       5264.64       5410.12       323.41 o                         
  -3   8   6       4314.48       4479.42       124.20 o                         
  -2   8   6      12236.91      12717.35       343.00 o                         
  -1   8   6       8988.45       9356.17       191.49 o                         
   0   8   6       4995.50       5069.64       104.77 o                         
   1   8   6       3362.84       3297.90        70.59 o                         
   2   8   6       7065.82       7412.00       147.03 o                         
   3   8   6       8593.08       8666.25       226.36 o                         
   4   8   6       4359.94       4562.76       132.25 o                         
   5   8   6       2895.20       3056.19       113.33 o                         
   6   8   6       5342.04       5064.80       162.61 o                         
   7   8   6       3019.73       2966.59       286.89 o                         
   8   8   6       3589.44       3559.79       169.36 o                         
   9   8   6       2243.21       2408.05       417.67 o                         
 -11   9   6         10.73         13.92         2.70 o                         
 -10   9   6          6.27          8.83         2.83 o                         
  -9   9   6         69.12         75.35         6.80 o                         
  -8   9   6         76.13         88.29         8.98 o                         
  -7   9   6         75.90         69.53         8.38 o                         
  -6   9   6          0.44          3.92         4.57 o                         
  -5   9   6         80.90         87.02        13.72 o                         
  -4   9   6         74.16         75.96         9.53 o                         
  -3   9   6         22.39         13.90         3.60 o                         
  -2   9   6        558.01        590.65        21.93 o                         
  -1   9   6         35.31         43.33         6.10 o                         
   0   9   6        175.96        186.45        17.34 o                         
   1   9   6        138.79        140.04        10.30 o                         
   2   9   6         24.40         34.24         5.71 o                         
   3   9   6        120.12        118.00        11.89 o                         
   4   9   6         27.86         35.52         6.58 o                         
   5   9   6         21.36         25.38         6.06 o                         
   6   9   6        179.77        168.99        18.85 o                         
   7   9   6         34.72         46.92        10.54 o                         
   8   9   6         29.94         40.80         6.65 o                         
 -10  10   6        673.06        599.56        33.00 o                         
  -9  10   6        836.49        852.86        33.25 o                         
  -8  10   6        302.03        310.76        17.24 o                         
  -7  10   6       1510.53       1524.12        49.77 o                         
  -6  10   6       2279.99       2274.56        69.57 o                         
  -5  10   6        963.11       1040.27        32.96 o                         
  -4  10   6       1354.90       1365.37        48.92 o                         
  -3  10   6        557.23        578.15        25.74 o                         
  -2  10   6       1713.75       1743.99        56.10 o                         
  -1  10   6       2706.85       2814.44        97.45 o                         
   0  10   6        274.29        302.72        17.15 o                         
   1  10   6       1287.45       1292.22        44.05 o                         
   2  10   6        842.70        884.54        42.54 o                         
   3  10   6       2038.92       2092.13        98.50 o                         
   4  10   6       1172.67       1091.20        85.66 o                         
   5  10   6        979.67        937.16        55.63 o                         
   6  10   6        766.79        783.28       136.16 o                         
   7  10   6        994.65       1018.84       181.11 o                         
  -8  11   6        233.40        229.94        19.98 o                         
  -7  11   6        184.37        188.66        12.34 o                         
  -6  11   6         17.51         19.57         3.64 o                         
  -5  11   6          7.30         10.02         3.06 o                         
  -4  11   6          1.12          5.26         2.71 o                         
  -3  11   6        160.18        170.46        11.45 o                         
  -2  11   6        159.85        178.63        11.77 o                         
  -1  11   6         21.03         32.45         5.03 o                         
   0  11   6          8.77         14.20         3.63 o                         
   1  11   6         15.70         21.02         6.05 o                         
   2  11   6         42.53         27.07         6.74 o                         
   3  11   6         53.62         50.45         8.41 o                         
   4  11   6         31.92         24.07         5.30 o                         
  -6  12   6       1589.23       1507.54        69.22 o                         
  -5  12   6       1301.00       1228.88        43.45 o                         
  -4  12   6       2559.57       2567.67        83.19 o                         
  -3  12   6       1975.99       1955.46        66.06 o                         
  -2  12   6       1191.90       1178.31        55.40 o                         
  -1  12   6       1389.76       1377.90        49.40 o                         
   0  12   6       1803.37       1817.12        85.00 o                         
   1  12   6       1418.08       1393.87        66.63 o                         
   2  12   6       2015.03       1881.56        85.40 o                         
 -15   1   7        575.76        645.78        33.35 o                         
 -14   1   7       1459.01       1674.34        73.89 o                         
 -13   1   7       3789.62       4121.48       154.54 o                         
 -12   1   7       1787.35       1926.34        90.61 o                         
 -11   1   7       4192.46       4169.21       166.55 o                         
 -10   1   7       6807.90       6446.89       193.01 o                         
  -9   1   7       5035.31       4913.54       130.57 o                         
  -8   1   7       4214.86       3931.93       125.72 o                         
  -7   1   7       7545.28       7090.67       183.95 o                         
  -6   1   7       9824.51       9940.96       543.44 o                         
  -5   1   7      11734.99      10881.48       311.85 o                         
  -4   1   7       7963.97       7233.01       222.00 o                         
  -3   1   7       4067.86       3959.81       136.07 o                         
  -2   1   7      19762.24      21081.19       427.42 o                         
  -1   1   7       6047.88       6708.04       181.76 o                         
   0   1   7       1622.90       1557.79        46.73 o                         
   1   1   7       8440.38       8738.95       189.96 o                         
   2   1   7       6584.62       6481.61       208.43 o                         
   3   1   7       9168.59       9607.86       161.63 o                         
   4   1   7       3992.79       4006.54        86.59 o                         
   5   1   7       3640.03       3544.61        59.60 o                         
   6   1   7       3963.24       4127.69        82.95 o                         
   7   1   7       3784.76       3839.02        78.58 o                         
   8   1   7       1680.32       1682.39        59.00 o                         
   9   1   7       1882.04       1966.77        72.70 o                         
  10   1   7       3095.52       3244.78       119.26 o                         
  11   1   7       1392.38       1549.45        37.02 o                         
 -15   2   7        282.10        280.19        11.19 o                         
 -14   2   7        229.39        254.13        15.46 o                         
 -13   2   7        161.98        167.94        14.18 o                         
 -12   2   7         47.06         46.81         8.28 o                         
 -11   2   7        558.74        522.76        24.90 o                         
 -10   2   7        488.41        456.58        22.31 o                         
  -9   2   7       1683.18       1612.06        56.52 o                         
  -8   2   7          6.61         13.01         2.99 o                         
  -7   2   7        808.83        789.45        26.05 o                         
  -6   2   7       1673.81       1694.48        93.57 o                         
  -5   2   7       1639.81       1712.45        89.89 o                         
  -4   2   7        331.94        317.26        29.72 o                         
  -3   2   7        914.48        909.16        38.83 o                         
  -2   2   7        780.22        854.13        38.49 o                         
  -1   2   7       1835.69       1720.71        55.10 o                         
   0   2   7        614.65        711.04        30.88 o                         
   1   2   7        135.19        124.20        17.67 o                         
   2   2   7       2305.31       2676.07       116.52 o                         
   3   2   7        734.55        772.18        24.79 o                         
   4   2   7         93.90        108.25         7.21 o                         
   5   2   7         10.37         10.36         3.00 o                         
   6   2   7        113.91        109.35         7.60 o                         
   7   2   7       1292.74       1288.64        31.80 o                         
   8   2   7        168.53        163.46        16.41 o                         
   9   2   7        126.26        118.15         9.38 o                         
  10   2   7        280.11        274.38        13.69 o                         
  11   2   7        233.82        237.32         8.45 o                         
 -14   3   7       1591.55       1725.65        55.53 o                         
 -13   3   7       2167.85       2367.92        67.86 o                         
 -12   3   7       2816.65       2658.45        81.55 o                         
 -11   3   7       2173.24       2216.99        57.15 o                         
 -10   3   7       2439.35       2435.05        64.05 o                         
  -9   3   7       3682.02       3604.50        92.29 o                         
  -8   3   7       3042.07       3118.46        61.51 o                         
  -7   3   7       6740.82       6596.02       116.81 o                         
  -6   3   7       3324.27       3386.18       202.39 o                         
  -5   3   7       1448.97       1328.74        88.39 o                         
  -4   3   7       7217.76       6820.82       297.51 o                         
  -3   3   7       3444.93       3625.08       175.17 o                         
  -2   3   7       6992.94       7407.56       165.27 o                         
  -1   3   7       3206.86       3224.06        92.76 o                         
   0   3   7       1523.34       1512.73        48.02 o                         
   1   3   7       3296.44       3139.16        95.20 o                         
   2   3   7       4626.12       4389.18       103.21 o                         
   3   3   7       1874.56       1871.54        41.77 o                         
   4   3   7       6948.47       6703.78       102.47 o                         
   5   3   7       3111.50       3098.95        59.13 o                         
   6   3   7       1092.58       1089.53        29.71 o                         
   7   3   7       1082.27       1071.44        30.93 o                         
   8   3   7       2334.67       2427.38        70.23 o                         
   9   3   7       1790.17       1850.37        48.10 o                         
  10   3   7       1891.13       1985.90        43.94 o                         
  11   3   7        302.97        263.67        24.16 o                         
 -14   4   7          3.66          1.32         6.05 o                         
 -13   4   7          4.45          5.23         2.61 o                         
 -12   4   7          1.95          4.21         2.95 o                         
 -11   4   7          8.14         10.79         3.12 o                         
 -10   4   7        558.16        497.38        27.31 o                         
  -9   4   7       1302.37       1317.50        64.97 o                         
  -8   4   7        173.39        173.53        10.07 o                         
  -7   4   7        116.67        129.60         8.11 o                         
  -6   4   7        174.97        184.21        13.46 o                         
  -5   4   7         44.90         26.82         9.74 o                         
  -4   4   7         10.09         13.96         7.56 o                         
  -3   4   7       1057.24        996.72        56.61 o                         
  -2   4   7        359.13        367.07        35.31 o                         
  -1   4   7       1300.12       1284.42        51.26 o                         
   0   4   7        287.79        339.72        26.03 o                         
   1   4   7        414.14        396.20        22.86 o                         
   2   4   7        234.05        236.08         9.24 o                         
   3   4   7        126.87        126.96         6.35 o                         
   4   4   7        498.84        502.20        15.77 o                         
   5   4   7       2608.66       2523.60        78.39 o                         
   6   4   7          8.85          7.17         3.03 o                         
   7   4   7        295.70        285.53        18.35 o                         
   8   4   7          6.51          7.00         2.73 o                         
   9   4   7        188.14        199.97        15.61 o                         
  10   4   7        147.68        123.53         9.89 o                         
  11   4   7          5.43          3.74         2.48 o                         
 -14   5   7         66.71         75.61        10.42 o                         
 -13   5   7        110.44         98.44         9.22 o                         
 -12   5   7         51.26         59.25         8.39 o                         
 -11   5   7        362.76        394.62        23.69 o                         
 -10   5   7       1281.91       1310.61        43.89 o                         
  -9   5   7         31.61         36.06         7.48 o                         
  -8   5   7        797.75        829.69        51.34 o                         
  -7   5   7         67.58         86.38         7.94 o                         
  -6   5   7         51.78         66.34         9.12 o                         
  -5   5   7        573.05        684.40        28.54 o                         
  -4   5   7         33.16         46.67         6.86 o                         
  -3   5   7        318.85        348.72        34.15 o                         
  -2   5   7        143.98        185.71        33.44 o                         
  -1   5   7        119.91        121.37        18.09 o                         
   0   5   7        242.19        268.07        12.33 o                         
   1   5   7        149.42        158.94         8.28 o                         
   2   5   7        208.72        237.27        10.41 o                         
   3   5   7       1677.77       1699.36        37.92 o                         
   4   5   7         57.16         59.15         6.47 o                         
   5   5   7       1652.05       1706.33        55.70 o                         
   6   5   7        441.89        452.19        16.52 o                         
   7   5   7         58.82         56.74         7.29 o                         
   8   5   7       1070.92       1085.61        44.16 o                         
   9   5   7        204.57        218.82        17.16 o                         
  10   5   7        396.34        329.62        20.59 o                         
 -13   6   7          2.99          2.46         2.09 o                         
 -12   6   7        152.20        174.55        13.33 o                         
 -11   6   7          8.98         10.27         4.71 o                         
 -10   6   7       1015.80       1128.82        45.72 o                         
  -9   6   7         50.22         57.22         8.94 o                         
  -8   6   7        680.24        706.56        48.88 o                         
  -7   6   7         76.80         87.68        12.27 o                         
  -6   6   7         14.65         -2.14        10.74 o                         
  -5   6   7        557.48        592.25        29.72 o                         
  -4   6   7        201.47        190.42        14.66 o                         
  -3   6   7         86.27         97.61         8.40 o                         
  -2   6   7        121.36        118.09         7.53 o                         
  -1   6   7        936.52        876.70        27.82 o                         
   0   6   7         12.29         12.52         2.61 o                         
   1   6   7        100.91        101.80         6.95 o                         
   2   6   7         37.53         43.25         4.50 o                         
   3   6   7        273.15        237.11        13.22 o                         
   4   6   7        131.71        117.09        10.23 o                         
   5   6   7        324.68        327.15        17.72 o                         
   6   6   7          6.30          6.71         3.27 o                         
   7   6   7        251.44        282.98        18.68 o                         
   8   6   7          2.51          4.50         3.54 o                         
   9   6   7        264.03        255.91        24.99 o                         
  10   6   7        154.32        136.02        13.36 o                         
 -13   7   7       3043.24       2390.54       157.87 o                         
 -12   7   7       2959.87       2954.97        82.79 o                         
 -11   7   7       3752.89       3989.34       111.48 o                         
 -10   7   7       3801.71       4113.49       117.80 o                         
  -9   7   7       3031.38       3114.90        95.54 o                         
  -8   7   7       4800.57       4939.86       134.94 o                         
  -7   7   7       7811.99       7938.75       345.32 o                         
  -6   7   7       5626.88       5168.10       203.89 o                         
  -5   7   7       4931.35       5048.95       113.14 o                         
  -4   7   7       6343.36       6475.22       149.31 o                         
  -3   7   7       5782.08       6050.52       125.44 o                         
  -2   7   7      10598.70      10609.05       247.87 o                         
  -1   7   7       6309.71       6596.08       172.73 o                         
   0   7   7       7812.09       7823.59       196.25 o                         
   1   7   7       5854.00       5814.52       188.01 o                         
   2   7   7       6285.45       6176.59       141.78 o                         
   3   7   7       3284.82       3213.09        76.30 o                         
   4   7   7       6622.87       6609.80       149.51 o                         
   5   7   7       3456.86       3511.23        97.88 o                         
   6   7   7       3443.20       3837.00       112.58 o                         
   7   7   7       1963.02       2107.18       114.31 o                         
   8   7   7       2728.78       2531.98       151.65 o                         
   9   7   7       2018.09       2179.69       109.87 o                         
 -12   8   7         31.25         33.20         4.17 o                         
 -11   8   7        476.12        487.88        21.61 o                         
 -10   8   7        180.74        167.84        10.30 o                         
  -9   8   7        766.15        790.46        34.26 o                         
  -8   8   7         19.63         38.17         9.21 o                         
  -7   8   7        839.87        858.54        35.40 o                         
  -6   8   7         19.04         28.30         5.99 o                         
  -5   8   7        901.58        975.24        32.99 o                         
  -4   8   7        101.81         99.75         9.33 o                         
  -3   8   7        577.37        642.34        30.48 o                         
  -2   8   7        794.58        863.09        68.37 o                         
  -1   8   7        154.49        154.61        13.07 o                         
   0   8   7         33.48         28.95         5.72 o                         
   1   8   7        324.09        344.48        19.32 o                         
   2   8   7        154.31        170.97        13.65 o                         
   3   8   7       1000.85       1004.02        52.91 o                         
   4   8   7         21.58         24.88         5.37 o                         
   5   8   7        252.28        268.41        15.69 o                         
   6   8   7        159.10        166.44        19.01 o                         
   7   8   7        567.76        645.79       106.79 o                         
   8   8   7          1.92          3.51         3.11 o                         
 -11   9   7       1035.82        961.45        46.37 o                         
 -10   9   7       1501.19       1491.77        44.27 o                         
  -9   9   7       1215.55       1220.65        39.99 o                         
  -8   9   7       1148.39       1264.26        37.78 o                         
  -7   9   7       3719.29       3818.03        99.63 o                         
  -6   9   7       2095.45       2135.57        65.85 o                         
  -5   9   7       2675.63       2802.74        82.59 o                         
  -4   9   7       3901.97       4035.49       140.48 o                         
  -3   9   7        745.65        793.69        34.64 o                         
  -2   9   7       5120.48       5266.00       144.87 o                         
  -1   9   7       5647.59       5763.00       191.29 o                         
   0   9   7       1531.24       1541.92        46.79 o                         
   1   9   7       5291.79       5397.44       149.70 o                         
   2   9   7       1152.27       1265.90        47.97 o                         
   3   9   7       3027.61       3014.34        91.88 o                         
   4   9   7       1337.77       1378.46        57.39 o                         
   5   9   7       1142.02       1211.76        60.97 o                         
   6   9   7       1491.18       1712.81       346.38 o                         
   7   9   7       2659.35       3205.41       677.70 o                         
 -10  10   7         29.67         28.23         4.47 o                         
  -9  10   7        460.05        468.44        21.45 o                         
  -8  10   7          6.06          6.60         3.89 o                         
  -7  10   7        341.29        351.19        20.54 o                         
  -6  10   7         72.79         67.79        12.67 o                         
  -5  10   7        800.61        808.46        40.84 o                         
  -4  10   7        153.83        140.88        12.20 o                         
  -3  10   7        176.02        173.98        16.74 o                         
  -2  10   7         50.75         61.17         7.22 o                         
  -1  10   7        289.46        308.21        17.11 o                         
   0  10   7         96.74        114.71         9.90 o                         
   1  10   7        984.51       1038.37        38.12 o                         
   2  10   7         16.50         25.70         5.02 o                         
   3  10   7        491.75        476.36        31.48 o                         
   4  10   7        132.34        131.32        10.77 o                         
   5  10   7        378.97        395.62       101.73 o                         
   6  10   7         84.30        103.65        17.10 o                         
  -8  11   7       1896.52       1770.72        58.45 o                         
  -7  11   7       2035.56       2112.25       103.48 o                         
  -6  11   7       1864.04       2079.95       104.75 o                         
  -5  11   7       1729.90       1754.17        94.61 o                         
  -4  11   7       1521.56       1589.90        47.92 o                         
  -3  11   7       1716.55       1796.70        53.32 o                         
  -2  11   7       2981.65       2954.38       125.36 o                         
  -1  11   7       2060.86       2036.86        72.11 o                         
   0  11   7       2835.50       2897.56        97.14 o                         
   1  11   7       1246.23       1222.43        63.23 o                         
   2  11   7       1729.13       1725.91        82.92 o                         
   3  11   7       1045.87       1050.94        53.32 o                         
  -6  12   7        149.06        126.29         9.79 o                         
  -5  12   7         71.89         57.76         7.08 o                         
  -4  12   7        143.35        156.58        12.96 o                         
  -3  12   7         34.44         39.89         4.86 o                         
  -2  12   7         21.77         22.84         3.82 o                         
  -1  12   7          1.48          5.59         3.05 o                         
   0  12   7         25.52         24.42         4.95 o                         
   1  12   7         46.24         58.10         7.14 o                         
   2  12   7        109.09         93.98         8.29 o                         
 -15   0   8        834.51        995.05        44.32 o                         
 -14   0   8        527.71        533.31        34.25 o                         
 -13   0   8       1792.26       1833.37        82.59 o                         
 -12   0   8         81.12         88.17        15.96 o                         
 -11   0   8       1196.27       1119.27        77.40 o                         
 -10   0   8        843.21        891.43        87.60 o                         
  -9   0   8       1624.00       1700.96        69.12 o                         
  -8   0   8         62.50         85.21        11.87 o                         
  -7   0   8       8429.81       8278.20       232.71 o                         
  -6   0   8        957.23        890.47        72.43 o                         
  -5   0   8       4957.65       4735.77       209.32 o                         
  -4   0   8         74.91         79.84        21.60 o                         
  -3   0   8       1282.79       1348.01        74.22 o                         
  -2   0   8      14934.98      16584.49       441.14 o                         
  -1   0   8       2248.35       2131.69        99.18 o                         
   0   0   8       1271.02       1675.42        80.67 o                         
   1   0   8       6810.57       7381.43       221.37 o                         
   2   0   8        890.61        852.99        30.77 o                         
   3   0   8       9483.11      10140.56       251.26 o                         
   4   0   8        301.41        364.95        20.15 o                         
   5   0   8        375.26        396.90        24.42 o                         
   6   0   8       2003.43       2112.23        85.84 o                         
   7   0   8       4404.80       4288.08       119.15 o                         
   8   0   8        138.66        141.49        16.67 o                         
   9   0   8       2936.80       3073.00       188.05 o                         
  10   0   8       1220.19       1208.85        35.87 o                         
  11   0   8        851.53        799.35        22.62 o                         
 -15   1   8        551.85        595.85        30.90 o                         
 -14   1   8        557.74        660.81        39.30 o                         
 -13   1   8       1071.72       1209.53        63.03 o                         
 -12   1   8         57.31         63.65        13.93 o                         
 -11   1   8       1827.50       1736.23       156.54 o                         
 -10   1   8        600.71        653.06        49.46 o                         
  -9   1   8        804.03        776.79        62.15 o                         
  -8   1   8        634.21        545.64        25.30 o                         
  -7   1   8       5175.34       5053.78       164.10 o                         
  -6   1   8        142.95        109.73        11.91 o                         
  -5   1   8       3766.78       3283.21       114.08 o                         
  -4   1   8         69.13         59.90        15.00 o                         
  -3   1   8       4763.28       4761.04       128.60 o                         
  -2   1   8       5680.47       5627.12       147.07 o                         
  -1   1   8       1859.61       1801.19        68.15 o                         
   0   1   8       2895.72       3090.90       108.37 o                         
   1   1   8       3722.75       3638.66       113.64 o                         
   2   1   8       1373.46       1375.33        36.37 o                         
   3   1   8       3609.86       3653.17        60.18 o                         
   4   1   8       2206.55       2167.04        45.37 o                         
   5   1   8       2597.29       2658.57        52.56 o                         
   6   1   8       1438.25       1494.16        39.58 o                         
   7   1   8        918.88        923.78        33.02 o                         
   8   1   8       1024.08       1083.29        54.40 o                         
   9   1   8       1755.08       1905.35        79.98 o                         
  10   1   8        354.76        404.43        15.09 o                         
  11   1   8        608.95        522.71        13.54 o                         
 -15   2   8       1415.86       1372.23        31.84 o                         
 -14   2   8       3682.10       3868.13        96.00 o                         
 -13   2   8       1569.99       1653.73        53.22 o                         
 -12   2   8       4736.53       4969.00       127.38 o                         
 -11   2   8       2960.62       2771.31        98.59 o                         
 -10   2   8       2805.41       2851.31        83.42 o                         
  -9   2   8       2184.74       2225.25        53.00 o                         
  -8   2   8       9279.83       9207.65       218.59 o                         
  -7   2   8       4048.74       3833.33        98.91 o                         
  -6   2   8      11155.64      10745.39       291.27 o                         
  -5   2   8       3938.84       3827.30       157.22 o                         
  -4   2   8       7473.58       7681.59       277.55 o                         
  -3   2   8       4805.97       4746.67       149.02 o                         
  -2   2   8      13427.49      14314.21       342.19 o                         
  -1   2   8       2366.77       2320.00        70.31 o                         
   0   2   8      11858.63      11683.92       245.30 o                         
   1   2   8       1077.21       1036.56        44.70 o                         
   2   2   8       7826.16       8010.94       122.71 o                         
   3   2   8       2774.35       2757.46        46.42 o                         
   4   2   8       3615.68       3739.04        68.61 o                         
   5   2   8        379.79        381.14        15.96 o                         
   6   2   8       3395.91       3517.84        65.44 o                         
   7   2   8       1334.73       1385.03        39.12 o                         
   8   2   8       2800.03       2947.03        94.73 o                         
   9   2   8        765.55        805.23        22.25 o                         
  10   2   8       1434.50       1422.76        32.57 o                         
  11   2   8        628.54        497.02        32.88 o                         
 -14   3   8        148.70        171.70        12.50 o                         
 -13   3   8          6.94          5.56         4.00 o                         
 -12   3   8         67.75         66.53         8.69 o                         
 -11   3   8          8.99         11.02         3.74 o                         
 -10   3   8         43.00         48.96         7.61 o                         
  -9   3   8        293.87        287.77        13.77 o                         
  -8   3   8        415.38        401.71        16.07 o                         
  -7   3   8        118.49        123.23         8.97 o                         
  -6   3   8        111.27        108.70         9.14 o                         
  -5   3   8        799.71        779.07        57.99 o                         
  -4   3   8         24.55         14.98         7.84 o                         
  -3   3   8         99.68        113.64        26.49 o                         
  -2   3   8        426.23        459.36        29.86 o                         
  -1   3   8        223.81        234.39        20.46 o                         
   0   3   8        178.53        198.03        17.32 o                         
   1   3   8         12.89         17.81         3.54 o                         
   2   3   8          1.57          4.72         1.61 o                         
   3   3   8        137.31        141.40         7.10 o                         
   4   3   8        371.26        404.55        14.76 o                         
   5   3   8         27.98         20.74         4.19 o                         
   6   3   8        126.93        114.83         8.55 o                         
   7   3   8          4.26          6.90         3.47 o                         
   8   3   8         53.62         54.47         5.96 o                         
   9   3   8          0.08          2.35         1.55 o                         
  10   3   8         46.67         43.49         5.50 o                         
 -14   4   8        543.83        535.20        36.39 o                         
 -13   4   8       1166.44       1212.43        44.21 o                         
 -12   4   8       1365.65       1374.96        36.45 o                         
 -11   4   8       1619.19       1646.32        61.23 o                         
 -10   4   8        248.90        267.45        17.29 o                         
  -9   4   8       3987.48       4112.09        89.44 o                         
  -8   4   8       1270.44       1263.03        40.43 o                         
  -7   4   8       2902.89       3065.43        66.57 o                         
  -6   4   8       1996.46       1995.43        43.10 o                         
  -5   4   8       3021.26       2926.99        59.70 o                         
  -4   4   8       2175.79       2301.12       116.96 o                         
  -3   4   8       4307.71       4224.67       150.62 o                         
  -2   4   8        755.95        730.63        58.11 o                         
  -1   4   8       6745.73       6589.61       123.11 o                         
   0   4   8       4966.15       4962.15        97.22 o                         
   1   4   8       2777.44       2723.31        37.19 o                         
   2   4   8        446.65        415.98        10.97 o                         
   3   4   8       4628.12       4650.26        72.97 o                         
   4   4   8       1000.63        994.12        26.11 o                         
   5   4   8       5357.20       5234.28       141.08 o                         
   6   4   8         88.98         86.80         6.72 o                         
   7   4   8       1485.35       1552.71        38.63 o                         
   8   4   8       1222.52       1260.03        38.37 o                         
   9   4   8       1429.01       1317.29        54.30 o                         
  10   4   8        685.27        588.59        44.80 o                         
 -14   5   8          3.73          7.66         3.51 o                         
 -13   5   8        157.70        142.38        10.47 o                         
 -12   5   8         54.31         54.82         8.37 o                         
 -11   5   8         15.15         24.73         7.47 o                         
 -10   5   8        572.02        554.18        29.95 o                         
  -9   5   8         11.13         20.47         6.92 o                         
  -8   5   8        288.65        332.20        14.76 o                         
  -7   5   8         12.72         13.51         3.82 o                         
  -6   5   8        322.05        317.26        20.85 o                         
  -5   5   8        404.74        434.77        19.53 o                         
  -4   5   8        153.27        155.84         9.88 o                         
  -3   5   8         24.59         22.80         3.88 o                         
  -2   5   8        375.09        406.07        14.75 o                         
  -1   5   8         25.87         32.11         4.28 o                         
   0   5   8         56.06         61.05         5.15 o                         
   1   5   8         15.12         17.99         3.33 o                         
   2   5   8        102.22         93.34         6.79 o                         
   3   5   8        192.67        189.79         8.98 o                         
   4   5   8          3.98          5.89         2.93 o                         
   5   5   8        114.61         98.25         7.07 o                         
   6   5   8         90.73         95.54         8.23 o                         
   7   5   8         16.03         15.80         3.53 o                         
   8   5   8         40.16         44.40         5.95 o                         
   9   5   8         33.48         41.12        13.99 o                         
 -13   6   8       1056.19        898.51        78.52 o                         
 -12   6   8       2752.98       2648.92       104.26 o                         
 -11   6   8        655.88        673.64        30.76 o                         
 -10   6   8       1081.73       1108.25        44.66 o                         
  -9   6   8       2180.90       2259.85        93.88 o                         
  -8   6   8       3606.29       3825.98       107.69 o                         
  -7   6   8       2196.68       2430.31       106.46 o                         
  -6   6   8       2378.78       2478.16        96.17 o                         
  -5   6   8       1473.21       1497.86        44.29 o                         
  -4   6   8       5829.12       5921.51       128.80 o                         
  -3   6   8       1585.12       1610.02        45.78 o                         
  -2   6   8       4253.84       4215.13        81.85 o                         
  -1   6   8       1942.98       2032.32        58.32 o                         
   0   6   8       6633.40       6525.28       114.09 o                         
   1   6   8       2049.49       2023.81        44.05 o                         
   2   6   8       2017.85       2052.06        50.00 o                         
   3   6   8       1678.15       1698.89        43.85 o                         
   4   6   8       5986.82       6028.48       145.33 o                         
   5   6   8       2067.93       2105.98        65.19 o                         
   6   6   8       1178.77       1236.84        51.61 o                         
   7   6   8        608.59        657.88        23.16 o                         
   8   6   8       1927.25       1842.46       188.10 o                         
 -13   7   8        118.59        118.45        11.29 o                         
 -12   7   8        140.14        142.31        10.22 o                         
 -11   7   8         98.32         89.53         9.92 o                         
 -10   7   8        253.89        278.28        18.32 o                         
  -9   7   8        395.49        396.92        52.14 o                         
  -8   7   8          5.12          5.83         5.31 o                         
  -7   7   8        491.09        548.27        22.97 o                         
  -6   7   8        345.55        359.95        20.40 o                         
  -5   7   8        186.63        207.55        12.70 o                         
  -4   7   8        119.85        125.67         9.18 o                         
  -3   7   8        336.53        322.17        14.47 o                         
  -2   7   8        312.90        322.62        16.37 o                         
  -1   7   8        406.02        412.75        17.18 o                         
   0   7   8         17.36         17.75         3.81 o                         
   1   7   8         57.45         70.84         7.33 o                         
   2   7   8        812.99        758.72        30.52 o                         
   3   7   8        349.04        322.20        18.21 o                         
   4   7   8        314.02        303.04        25.88 o                         
   5   7   8        222.35        211.63        15.30 o                         
   6   7   8         46.06         51.61         6.41 o                         
   7   7   8        337.58        347.81        38.55 o                         
   8   7   8        108.55        132.56        19.18 o                         
 -12   8   8        738.70        602.08        29.18 o                         
 -11   8   8       2727.60       2793.39        77.91 o                         
 -10   8   8       1861.59       1972.66        61.48 o                         
  -9   8   8       3273.64       3445.85        84.33 o                         
  -8   8   8       2512.27       2684.92        95.73 o                         
  -7   8   8       2472.41       2563.76       107.06 o                         
  -6   8   8       1790.54       1864.90        47.20 o                         
  -5   8   8       2481.62       2499.62        60.31 o                         
  -4   8   8       1124.17       1156.35        34.81 o                         
  -3   8   8       4301.73       4489.37       115.97 o                         
  -2   8   8       3423.82       3528.37        85.81 o                         
  -1   8   8       1330.32       1422.00        54.18 o                         
   0   8   8       1761.76       1714.60        47.87 o                         
   1   8   8       2326.55       2174.07        62.62 o                         
   2   8   8       1511.42       1518.06        62.01 o                         
   3   8   8       4161.35       4151.95       192.71 o                         
   4   8   8       1465.95       1486.35        61.23 o                         
   5   8   8       2401.34       2554.95        94.50 o                         
   6   8   8       1145.00       1294.14       212.55 o                         
 -11   9   8        100.21         84.11         7.90 o                         
 -10   9   8         46.95         66.63        11.57 o                         
  -9   9   8         36.05         48.13         5.55 o                         
  -8   9   8         17.82         18.24         4.15 o                         
  -7   9   8         59.93         61.16         7.40 o                         
  -6   9   8          0.50          6.12         4.66 o                         
  -5   9   8         72.92         85.18         7.87 o                         
  -4   9   8          9.06         10.96         3.73 o                         
  -3   9   8        268.51        284.15        16.60 o                         
  -2   9   8         89.89         81.44        10.05 o                         
  -1   9   8         66.24         45.84        11.63 o                         
   0   9   8        230.96        230.57        18.34 o                         
   1   9   8         87.42         82.83        22.92 o                         
   2   9   8         78.84         93.34        10.28 o                         
   3   9   8        138.00        140.92        13.31 o                         
   4   9   8         77.61         77.21         8.71 o                         
   5   9   8        130.79        131.03        11.98 o                         
   6   9   8         99.55        174.26        26.55 o                         
   7   9   8          0.72          1.27         3.80 o                         
 -10  10   8       1436.44       1118.20        56.26 o                         
  -9  10   8        738.86        775.24        33.06 o                         
  -8  10   8        501.11        557.91        21.17 o                         
  -7  10   8        889.48        837.95        29.95 o                         
  -6  10   8        584.44        593.67        31.53 o                         
  -5  10   8        278.51        285.08        18.74 o                         
  -4  10   8        285.51        279.47        15.28 o                         
  -3  10   8        601.09        652.51        59.95 o                         
  -2  10   8       3312.79       3403.01       118.20 o                         
  -1  10   8        107.68        116.11        12.91 o                         
   0  10   8        136.59        148.88        13.15 o                         
   1  10   8        647.51        659.52        27.30 o                         
   2  10   8       1122.36       1213.09        45.22 o                         
   3  10   8       1783.14       1668.01        61.71 o                         
   4  10   8        789.72       1088.55        73.31 o                         
   5  10   8        606.40        769.35        53.73 o                         
  -8  11   8        581.30        501.17        25.45 o                         
  -7  11   8       1378.26       1261.42        59.43 o                         
  -6  11   8       1374.38       1512.06        53.16 o                         
  -5  11   8       1158.54       1293.61        72.21 o                         
  -4  11   8        693.47        821.29        53.04 o                         
  -3  11   8       1239.62       1294.47        74.69 o                         
  -2  11   8       2001.74       1828.07        65.21 o                         
  -1  11   8       1441.18       1436.98        67.63 o                         
   0  11   8        730.30        781.35        32.85 o                         
   1  11   8       1070.67       1054.11        54.36 o                         
   2  11   8       1268.86       1208.84        59.54 o                         
   3  11   8       1294.09       1137.78        54.59 o                         
  -3  12   8       1737.77       1664.58        75.90 o                         
  -2  12   8       1756.19       1667.63        76.13 o                         
  -1  12   8       1453.70       1429.46        66.17 o                         
   0  12   8       1006.95        879.34        42.79 o                         
   1  12   8        800.20        652.39        32.13 o                         
 -15   1   9        560.21        460.81       121.73 o                         
 -14   1   9       1202.01       1226.62        57.42 o                         
 -13   1   9        479.17        517.62        37.24 o                         
 -12   1   9        327.33        403.13        65.50 o                         
 -11   1   9       1069.91       1182.93        92.37 o                         
 -10   1   9        623.54        687.59        59.99 o                         
  -9   1   9        351.86        346.52        34.05 o                         
  -8   1   9        659.55        652.39        65.45 o                         
  -7   1   9       3282.47       3308.85        76.76 o                         
  -6   1   9        431.15        411.74        18.22 o                         
  -5   1   9         67.95        102.25        15.46 o                         
  -4   1   9         71.77         88.55         8.08 o                         
  -3   1   9       3611.61       3844.61       115.51 o                         
  -2   1   9       5759.47       6068.35       243.93 o                         
  -1   1   9       1194.31       1244.69        38.90 o                         
   0   1   9       2394.84       2529.79        49.26 o                         
   1   1   9        862.97        859.93        18.68 o                         
   2   1   9       2213.89       2189.59        36.74 o                         
   3   1   9       3336.62       3525.53        58.50 o                         
   4   1   9       1805.53       1754.88        42.74 o                         
   5   1   9       3438.34       3467.21        70.37 o                         
   6   1   9        942.18        997.78        34.67 o                         
   7   1   9        524.32        581.86        25.70 o                         
   8   1   9        824.50        842.76        30.36 o                         
   9   1   9       1204.29       1265.90        33.51 o                         
  10   1   9        525.74        489.14        11.88 o                         
 -15   2   9         97.75         98.93        11.29 o                         
 -14   2   9        197.99        195.70        12.25 o                         
 -13   2   9        324.42        317.53        18.93 o                         
 -12   2   9        448.87        508.03        26.57 o                         
 -11   2   9        615.05        564.43        40.49 o                         
 -10   2   9       1026.03        946.90        34.14 o                         
  -9   2   9       1321.02       1311.25        37.99 o                         
  -8   2   9        334.74        389.13        17.30 o                         
  -7   2   9       1591.40       1659.17        45.44 o                         
  -6   2   9       1662.86       1592.37        43.19 o                         
  -5   2   9       2463.89       2615.52        49.92 o                         
  -4   2   9       2162.60       2233.63        50.17 o                         
  -3   2   9        974.03       1004.33        29.33 o                         
  -2   2   9       1316.12       1321.18        41.10 o                         
  -1   2   9       2702.19       2822.49        63.44 o                         
   0   2   9       2363.46       2452.63        40.24 o                         
   1   2   9       1558.04       1573.73        26.94 o                         
   2   2   9        860.36        880.65        18.59 o                         
   3   2   9        724.62        768.22        20.11 o                         
   4   2   9       2338.16       2424.18        50.88 o                         
   5   2   9       1219.13       1269.61        32.68 o                         
   6   2   9        591.99        638.61        21.50 o                         
   7   2   9        337.19        366.01        14.42 o                         
   8   2   9        296.57        327.54        13.98 o                         
   9   2   9        503.71        531.98        15.48 o                         
  10   2   9        282.32        259.76         8.22 o                         
 -14   3   9       2142.43       2221.35        60.67 o                         
 -13   3   9       2818.45       2919.17        77.52 o                         
 -12   3   9       5059.93       5198.57       129.79 o                         
 -11   3   9       1314.42       1401.70        56.16 o                         
 -10   3   9       4690.81       4911.00       173.12 o                         
  -9   3   9       4881.13       5021.80       140.82 o                         
  -8   3   9       5175.55       5268.62       108.51 o                         
  -7   3   9       5733.39       5943.67       111.25 o                         
  -6   3   9       2720.68       2813.25        53.77 o                         
  -5   3   9       3433.10       3432.11        58.63 o                         
  -4   3   9       8938.78       9289.86       164.84 o                         
  -3   3   9       3324.95       3523.93        72.96 o                         
  -2   3   9       6254.63       6235.19       101.55 o                         
  -1   3   9       5377.16       5602.86        98.51 o                         
   0   3   9       5280.01       5187.89        67.92 o                         
   1   3   9       2606.76       2490.50        35.75 o                         
   2   3   9       3648.69       3742.04        51.94 o                         
   3   3   9       2951.88       3076.24        46.78 o                         
   4   3   9       4120.79       4241.95        64.15 o                         
   5   3   9       1962.01       1976.67        34.81 o                         
   6   3   9       1236.75       1308.36        30.96 o                         
   7   3   9       1566.35       1708.05        42.97 o                         
   8   3   9       1380.04       1460.04        30.61 o                         
   9   3   9        850.33        821.97        33.33 o                         
  10   3   9        646.66        578.80        38.58 o                         
 -14   4   9         65.17         58.16         9.79 o                         
 -13   4   9         22.97         26.17         4.80 o                         
 -12   4   9        720.74        720.73        34.74 o                         
 -11   4   9        109.65        113.76         9.10 o                         
 -10   4   9          1.96          4.59         3.22 o                         
  -9   4   9        252.33        237.59        13.13 o                         
  -8   4   9         80.17         65.39         7.20 o                         
  -7   4   9       1634.53       1671.45        38.20 o                         
  -6   4   9         29.67         35.41         3.72 o                         
  -5   4   9        101.09         98.79         5.56 o                         
  -4   4   9        840.18        805.27        20.48 o                         
  -3   4   9        343.26        330.41        12.25 o                         
  -2   4   9        278.15        271.80        13.34 o                         
  -1   4   9       1260.95       1293.80        27.35 o                         
   0   4   9        152.50        177.72         7.99 o                         
   1   4   9        273.85        267.82         8.98 o                         
   2   4   9        841.10        880.15        17.64 o                         
   3   4   9          4.95         -4.44         4.44 o                         
   4   4   9        269.17        284.99        11.75 o                         
   5   4   9         36.99         33.35         4.02 o                         
   6   4   9        110.48        117.59         7.47 o                         
   7   4   9        744.91        809.92        28.68 o                         
   8   4   9         13.11         14.23         3.11 o                         
   9   4   9          0.56          2.73         2.09 o                         
 -14   5   9       1860.68       1633.31        77.86 o                         
 -13   5   9       1762.62       1515.77       181.17 o                         
 -12   5   9       3380.23       3247.19       463.60 o                         
 -11   5   9       2723.26       2740.22       100.93 o                         
 -10   5   9       1070.07       1101.55        40.36 o                         
  -9   5   9       8983.85       8913.71       218.37 o                         
  -8   5   9       2982.97       2991.11        59.88 o                         
  -7   5   9       6295.97       6649.04       111.23 o                         
  -6   5   9       3950.45       3954.57       104.80 o                         
  -5   5   9       4335.81       4246.48       100.77 o                         
  -4   5   9       8392.08       8354.22       165.02 o                         
  -3   5   9       8426.50       8333.48       245.42 o                         
  -2   5   9       2505.60       2506.82        61.44 o                         
  -1   5   9       7118.79       7011.09       128.33 o                         
   0   5   9       6539.10       6280.76       107.45 o                         
   1   5   9       2980.64       2868.00        53.04 o                         
   2   5   9       5580.97       5657.13        79.20 o                         
   3   5   9       3677.55       3745.23        65.34 o                         
   4   5   9       3103.83       2967.04        64.61 o                         
   5   5   9       5466.08       5094.77       196.74 o                         
   6   5   9        496.70        480.85        24.03 o                         
   7   5   9       4101.03       4199.67       103.09 o                         
   8   5   9       3075.67       2878.49        82.05 o                         
   9   5   9       1384.03       1069.21        41.59 o                         
 -13   6   9         23.46         30.81         6.91 o                         
 -12   6   9        208.20        202.72        13.08 o                         
 -11   6   9         90.61         86.13        19.12 o                         
 -10   6   9         44.37         62.57        11.62 o                         
  -9   6   9        781.59        833.73        37.71 o                         
  -8   6   9         11.46         12.25         3.69 o                         
  -7   6   9        193.27        185.48        17.54 o                         
  -6   6   9         23.75         28.95         7.63 o                         
  -5   6   9         14.25         17.55         4.46 o                         
  -4   6   9        293.19        283.41        14.74 o                         
  -3   6   9        168.45        161.29        10.07 o                         
  -2   6   9         23.59         32.25         4.68 o                         
  -1   6   9          1.29         -4.73         4.73 o                         
   0   6   9          0.70         -5.26         5.26 o                         
   1   6   9         18.82          1.18         8.39 o                         
   2   6   9        150.45        142.45         9.76 o                         
   3   6   9         45.66         43.55         5.41 o                         
   4   6   9        502.06        506.46        20.00 o                         
   5   6   9         18.58         19.25         5.14 o                         
   6   6   9          2.51          4.16         3.02 o                         
   7   6   9         60.35         65.52         6.81 o                         
   8   6   9        130.75        107.11        10.42 o                         
 -12   7   9       2150.52       2058.49        66.24 o                         
 -11   7   9        395.27        428.31        26.89 o                         
 -10   7   9       1721.66       1715.43        70.93 o                         
  -9   7   9       1616.85       1685.86        58.50 o                         
  -8   7   9       2696.97       2905.57        74.94 o                         
  -7   7   9       1330.09       1393.57        44.43 o                         
  -6   7   9       2747.92       2831.61        80.09 o                         
  -5   7   9       1943.56       1934.14        61.41 o                         
  -4   7   9       2076.05       2055.52        50.17 o                         
  -3   7   9       1213.28       1256.35        35.61 o                         
  -2   7   9       2665.44       2680.88        69.97 o                         
  -1   7   9       1312.97       1305.13        37.41 o                         
   0   7   9        952.98        947.38        27.44 o                         
   1   7   9        204.07        211.31        12.69 o                         
   2   7   9       2061.29       2158.40        56.47 o                         
   3   7   9       1016.63       1007.78        30.38 o                         
   4   7   9        406.99        417.55        17.10 o                         
   5   7   9        170.80        192.43        18.18 o                         
   6   7   9        648.90        517.27        31.22 o                         
   7   7   9        433.87        542.98        44.23 o                         
 -11   8   9        449.18        427.63        18.24 o                         
 -10   8   9        170.36        156.27        14.78 o                         
  -9   8   9        360.09        374.68        25.85 o                         
  -8   8   9        884.22        957.00        31.27 o                         
  -7   8   9        841.85        905.98        34.55 o                         
  -6   8   9        393.97        387.81        22.54 o                         
  -5   8   9       2292.46       2438.54        63.93 o                         
  -4   8   9        531.02        522.43        22.04 o                         
  -3   8   9       1182.98       1202.41        44.20 o                         
  -2   8   9        567.50        544.03        24.96 o                         
  -1   8   9        964.95        983.40        57.93 o                         
   0   8   9       3195.27       3317.96       143.50 o                         
   1   8   9        644.74        663.71        28.29 o                         
   2   8   9        463.32        479.39        52.66 o                         
   3   8   9        339.21        381.34        64.15 o                         
   4   8   9        767.06       1066.95        88.97 o                         
   5   8   9        389.87        479.90        40.97 o                         
   6   8   9        429.32        667.36        55.80 o                         
 -10   9   9        155.15        151.00        12.16 o                         
  -9   9   9        131.36        131.24        17.79 o                         
  -8   9   9         45.11         59.14         7.38 o                         
  -7   9   9       1951.06       1992.03        60.79 o                         
  -6   9   9        256.36        258.99        15.67 o                         
  -5   9   9        820.38        850.32        33.49 o                         
  -4   9   9         51.29         51.46         7.22 o                         
  -3   9   9        540.81        566.54        21.90 o                         
  -2   9   9       2356.75       2170.86        98.41 o                         
  -1   9   9        181.32        175.93        16.70 o                         
   0   9   9        118.40        132.12        12.53 o                         
   1   9   9        599.98        770.67        69.51 o                         
   2   9   9        595.38        728.06        68.01 o                         
   3   9   9       1413.36       1913.29       125.08 o                         
   4   9   9        137.92        180.73        41.23 o                         
   5   9   9        555.37        780.46        62.54 o                         
   6   9   9        512.14        704.45        49.87 o                         
  -9  10   9         37.66         34.16         5.04 o                         
  -8  10   9        186.19        188.15        16.15 o                         
  -7  10   9        767.75        855.34        29.12 o                         
  -6  10   9        287.99        299.71        15.19 o                         
  -5  10   9        683.68        681.49        31.87 o                         
  -4  10   9        146.26        141.09        15.03 o                         
  -3  10   9        459.78        464.55        31.44 o                         
  -2  10   9        980.17       1051.81        57.24 o                         
  -1  10   9        318.60        321.64        27.27 o                         
   0  10   9        610.76        647.78        48.49 o                         
   1  10   9        299.43        327.70        23.87 o                         
   2  10   9        436.94        491.03        68.53 o                         
   3  10   9        488.39        471.60        32.62 o                         
   4  10   9        279.60        332.10        30.46 o                         
  -6  11   9       2134.91       2034.57        91.04 o                         
  -5  11   9       1087.76       1143.08        55.69 o                         
  -4  11   9       1185.90       1261.11        68.87 o                         
  -3  11   9       1319.93       1322.44        91.99 o                         
  -2  11   9       1583.82       1756.26        91.56 o                         
  -1  11   9       1299.21       1342.44        73.19 o                         
   0  11   9       1127.58       1118.20        61.96 o                         
   1  11   9        473.71        436.73        25.91 o                         
   2  11   9       2120.41       1894.69        85.00 o                         
 -15   0  10         42.55         36.43         4.99 o                         
 -14   0  10        538.62        544.50        30.97 o                         
 -13   0  10        893.72       1015.76        53.85 o                         
 -12   0  10        128.36        150.93        27.64 o                         
 -11   0  10       1493.47       1493.14        68.89 o                         
 -10   0  10       1931.12       1848.34       121.93 o                         
  -9   0  10        900.18        896.21        46.55 o                         
  -8   0  10       1515.90       1601.61        66.83 o                         
  -7   0  10       2935.15       2709.47       167.40 o                         
  -6   0  10        807.79        737.55        40.60 o                         
  -5   0  10       9637.44       9591.95       237.49 o                         
  -4   0  10        680.92        642.89        32.51 o                         
  -3   0  10       1909.62       2099.68        45.46 o                         
  -2   0  10       6075.26       6425.73       116.41 o                         
  -1   0  10        162.26        154.46         9.19 o                         
   0   0  10       3151.10       3164.38        62.39 o                         
   1   0  10       1443.16       1421.60        32.26 o                         
   2   0  10       1741.45       1812.44        44.27 o                         
   3   0  10       2912.91       3098.17        71.81 o                         
   4   0  10       1715.62       1782.73        68.76 o                         
   5   0  10        964.73       1027.30        37.29 o                         
   6   0  10       1272.16       1361.45        45.84 o                         
   7   0  10        849.60        839.77        31.33 o                         
   8   0  10        767.87        816.90        28.58 o                         
   9   0  10       1975.00       1939.53        58.27 o                         
 -15   1  10         46.56         48.72         7.37 o                         
 -14   1  10        295.41        269.52        23.45 o                         
 -13   1  10        304.86        335.83        28.28 o                         
 -12   1  10         99.47        110.10        24.19 o                         
 -11   1  10        363.32        381.89        29.79 o                         
 -10   1  10        446.40        507.98        47.52 o                         
  -9   1  10        410.20        383.98        57.30 o                         
  -8   1  10        823.10        825.66        41.79 o                         
  -7   1  10         65.04         70.05        11.17 o                         
  -6   1  10        478.37        489.68        18.22 o                         
  -5   1  10       2007.47       1981.30        44.30 o                         
  -4   1  10         36.84         23.56         3.45 o                         
  -3   1  10        799.94        815.95        18.12 o                         
  -2   1  10        311.50        328.98        10.79 o                         
  -1   1  10         20.93         17.86         2.46 o                         
   0   1  10        557.25        558.95        13.01 o                         
   1   1  10          2.35         12.72         2.39 o                         
   2   1  10        668.58        722.49        17.65 o                         
   3   1  10         68.01         66.43         5.55 o                         
   4   1  10         37.15         28.38         4.11 o                         
   5   1  10         10.69          9.59         3.22 o                         
   6   1  10        409.46        445.66        19.83 o                         
   7   1  10          3.27          1.49         2.88 o                         
   8   1  10         25.26         27.68         4.49 o                         
   9   1  10          3.67          3.73         1.76 o                         
 -14   2  10       1797.03       1785.46        38.56 o                         
 -13   2  10       1138.36       1219.30        39.80 o                         
 -12   2  10        998.30       1068.57        40.97 o                         
 -11   2  10        735.73        790.10        49.13 o                         
 -10   2  10       2786.50       2792.89        80.52 o                         
  -9   2  10       1608.37       1703.28        45.90 o                         
  -8   2  10       1906.48       2091.50        50.78 o                         
  -7   2  10       1125.23       1180.97        32.22 o                         
  -6   2  10       3091.50       3155.85        63.49 o                         
  -5   2  10       2300.06       2393.21        48.36 o                         
  -4   2  10       1086.38       1204.37        28.50 o                         
  -3   2  10       2029.98       2247.24        44.10 o                         
  -2   2  10       1773.37       1903.08        34.52 o                         
  -1   2  10       1129.98       1171.48        24.21 o                         
   0   2  10        199.81        187.06         7.11 o                         
   1   2  10        823.01        799.65        19.75 o                         
   2   2  10       1683.86       1803.73        30.20 o                         
   3   2  10        901.78        971.81        22.79 o                         
   4   2  10        939.55        986.54        22.07 o                         
   5   2  10        723.16        717.39        19.77 o                         
   6   2  10        165.94        188.80        10.19 o                         
   7   2  10        404.37        430.67        16.65 o                         
   8   2  10        514.05        530.90        14.44 o                         
   9   2  10        838.48        761.27        18.77 o                         
 -14   3  10        161.61        135.36        10.44 o                         
 -13   3  10        305.61        299.40        13.34 o                         
 -12   3  10        596.58        593.83        31.27 o                         
 -11   3  10        144.59        155.08        15.62 o                         
 -10   3  10        476.91        542.35        22.72 o                         
  -9   3  10        450.30        480.73        20.68 o                         
  -8   3  10        351.03        414.26        16.82 o                         
  -7   3  10        452.11        447.24        18.17 o                         
  -6   3  10        271.45        270.23        13.53 o                         
  -5   3  10        312.63        279.82        11.63 o                         
  -4   3  10        133.16        166.45        10.79 o                         
  -3   3  10        589.33        606.12        19.54 o                         
  -2   3  10        711.51        721.07        20.32 o                         
  -1   3  10       1146.54       1189.61        28.44 o                         
   0   3  10        816.46        909.06        19.96 o                         
   1   3  10        106.41        118.81         6.16 o                         
   2   3  10        766.16        802.72        20.77 o                         
   3   3  10        491.46        496.67        14.38 o                         
   4   3  10       1857.15       1931.04        38.73 o                         
   5   3  10        373.98        376.18        13.38 o                         
   6   3  10        334.23        341.53        12.59 o                         
   7   3  10         86.80        102.82         7.22 o                         
   8   3  10        141.99        144.15         7.07 o                         
   9   3  10        140.58        124.21        16.99 o                         
 -13   4  10       3355.23       3060.99        88.31 o                         
 -12   4  10       4896.75       5037.18       108.40 o                         
 -11   4  10       2130.86       2204.34        53.32 o                         
 -10   4  10       2830.56       2877.91       118.11 o                         
  -9   4  10       7800.57       8082.56       261.75 o                         
  -8   4  10       5286.57       5501.53        85.54 o                         
  -7   4  10       7520.26       7820.06       148.11 o                         
  -6   4  10       2797.85       2816.89        51.56 o                         
  -5   4  10       5683.68       5779.30       115.75 o                         
  -4   4  10       9103.35       9001.23       190.22 o                         
  -3   4  10       6244.28       6193.22       120.28 o                         
  -2   4  10       6501.13       6608.15       113.50 o                         
  -1   4  10       6317.32       6397.16        96.53 o                         
   0   4  10       4880.92       4831.61        73.81 o                         
   1   4  10       3419.18       3347.64        49.87 o                         
   2   4  10       8076.19       8104.45       108.31 o                         
   3   4  10       5221.21       5237.30       107.70 o                         
   4   4  10       7454.58       7390.81       110.82 o                         
   5   4  10       2748.80       2731.36        80.85 o                         
   6   4  10       1492.60       1544.30        55.15 o                         
   7   4  10       5961.62       6117.12       170.31 o                         
   8   4  10       3110.14       2639.89       106.78 o                         
 -12   5  10        265.88        251.58        18.61 o                         
 -11   5  10         20.69         31.24         5.56 o                         
 -10   5  10          0.61          5.40         3.65 o                         
  -9   5  10        127.46        102.28        10.97 o                         
  -8   5  10         36.12         34.99         4.85 o                         
  -7   5  10        209.44        215.88        10.27 o                         
  -6   5  10        252.63        262.48        11.22 o                         
  -5   5  10        359.53        338.74        13.36 o                         
  -4   5  10        407.08        408.39        14.59 o                         
  -3   5  10          1.06         -4.16         4.16 o                         
  -2   5  10         96.68         92.48         7.11 o                         
  -1   5  10        411.82        394.47        16.95 o                         
   0   5  10        116.76        127.85         7.78 o                         
   1   5  10          5.05          9.39         3.17 o                         
   2   5  10        234.01        221.97        11.43 o                         
   3   5  10          4.53         10.47         3.20 o                         
   4   5  10         15.76         20.63         4.67 o                         
   5   5  10         32.76         25.56         4.57 o                         
   6   5  10         38.61         38.98         5.90 o                         
   7   5  10         70.17         70.43         7.73 o                         
   8   5  10         29.34         37.37        10.31 o                         
 -12   6  10       2448.84       2100.48       476.09 o                         
 -11   6  10       1109.56       1092.44        48.54 o                         
 -10   6  10       1804.04       1833.24        67.23 o                         
  -9   6  10       1482.10       1576.95        56.30 o                         
  -8   6  10       3460.91       3594.34       106.85 o                         
  -7   6  10       4273.63       4418.56       101.64 o                         
  -6   6  10        848.06        858.47        32.84 o                         
  -5   6  10       2003.38       2017.66        54.62 o                         
  -4   6  10       2692.71       2721.81        64.17 o                         
  -3   6  10       3546.33       3412.50       105.29 o                         
  -2   6  10       4197.61       4207.26       109.00 o                         
  -1   6  10       2564.56       2570.58        67.90 o                         
   0   6  10       1420.01       1433.81        41.42 o                         
   1   6  10       2963.16       2993.22        82.31 o                         
   2   6  10       2753.65       2739.54        87.93 o                         
   3   6  10       2657.73       2590.27        86.68 o                         
   4   6  10       2411.14       2181.62       103.71 o                         
   5   6  10       1138.10       1179.55        81.73 o                         
   6   6  10       1137.42       1264.99        76.56 o                         
   7   6  10       2255.77       2005.19       113.56 o                         
 -12   7  10         59.85         50.91         8.98 o                         
 -11   7  10         26.84         28.11         4.74 o                         
 -10   7  10         49.74         63.89         8.07 o                         
  -9   7  10         29.23         39.70         6.86 o                         
  -8   7  10        139.67        149.95        13.61 o                         
  -7   7  10        134.65        127.77         9.73 o                         
  -6   7  10        279.19        285.79        15.16 o                         
  -5   7  10        352.41        372.45        20.70 o                         
  -4   7  10         27.55         30.33         5.47 o                         
  -3   7  10         52.04         46.84         6.35 o                         
  -2   7  10        250.18        242.53        14.19 o                         
  -1   7  10        500.02        496.36        25.11 o                         
   0   7  10        304.27        288.39        18.15 o                         
   1   7  10         59.71         72.95         8.75 o                         
   2   7  10         36.73         46.91         7.01 o                         
   3   7  10        421.83        411.84        26.21 o                         
   4   7  10         23.70         12.09         5.11 o                         
   5   7  10        120.41        106.96        21.77 o                         
   6   7  10          6.52         10.65         4.23 o                         
   7   7  10        109.44        104.17        13.88 o                         
 -11   8  10        595.13        485.96        30.08 o                         
 -10   8  10         81.14         78.72         6.73 o                         
  -9   8  10         38.01         35.16         5.32 o                         
  -8   8  10        429.48        389.68        18.93 o                         
  -7   8  10        622.69        651.06        24.12 o                         
  -6   8  10        298.98        282.37        14.89 o                         
  -5   8  10         38.84         42.61         6.26 o                         
  -4   8  10         56.99         90.45        14.61 o                         
  -3   8  10        931.18        969.77        45.86 o                         
  -2   8  10        840.33        917.67        46.25 o                         
  -1   8  10         77.18         93.67        35.21 o                         
   0   8  10        502.03        509.75        38.53 o                         
   1   8  10        219.98        213.63        16.42 o                         
   2   8  10        611.78        617.08        30.27 o                         
   3   8  10         41.57         43.87        13.48 o                         
   4   8  10         59.33         86.97        11.90 o                         
   5   8  10        227.08        293.44        26.26 o                         
 -10   9  10        137.40        133.40        28.94 o                         
  -9   9  10        408.02        427.52        32.02 o                         
  -8   9  10        401.10        408.05        33.75 o                         
  -7   9  10         44.34         43.60         8.81 o                         
  -6   9  10        182.08        180.92        12.02 o                         
  -5   9  10        282.31        273.20        15.64 o                         
  -4   9  10         70.04         77.52         8.19 o                         
  -3   9  10        636.98        617.72        26.39 o                         
  -2   9  10         12.27         15.86         4.66 o                         
  -1   9  10        103.91        107.20        11.05 o                         
   0   9  10         75.52         76.25         7.91 o                         
   1   9  10         14.16         13.31         5.87 o                         
   2   9  10         92.11         91.58        16.56 o                         
   3   9  10         42.33         49.30        10.74 o                         
   4   9  10          5.56          4.64         3.63 o                         
   5   9  10         71.02        105.79        16.93 o                         
  -8  10  10       1239.85       1196.03        44.77 o                         
  -7  10  10       1800.20       1819.50        65.70 o                         
  -6  10  10        497.81        500.59        27.35 o                         
  -5  10  10       1776.16       1823.78        53.44 o                         
  -4  10  10        641.78        672.51        30.14 o                         
  -3  10  10       1927.80       1994.83        71.02 o                         
  -2  10  10       2309.05       2212.40        93.20 o                         
  -1  10  10       1466.21       1535.01        75.26 o                         
   0  10  10       2327.25       2246.37       104.17 o                         
   1  10  10       1588.20       1536.58        46.26 o                         
   2  10  10        993.37        921.59        39.42 o                         
   3  10  10       1305.03       1024.51        54.30 o                         
  -6  11  10         43.10         44.51         7.43 o                         
  -4  11  10         24.07         24.19         4.61 o                         
  -3  11  10        108.68         97.61         9.50 o                         
  -2  11  10         67.50         62.52         6.14 o                         
  -1  11  10          6.39          7.44         2.41 o                         
   0  11  10         21.02         18.60         4.38 o                         
 -14   1  11       2423.40       2572.25        73.57 o                         
 -13   1  11       1002.82       1081.50        51.87 o                         
 -12   1  11       1444.52       1494.72        60.22 o                         
 -11   1  11       1494.23       1614.16        66.42 o                         
 -10   1  11       1087.79       1132.30        85.86 o                         
  -9   1  11       2535.22       2666.08        86.86 o                         
  -8   1  11       3722.29       3929.80       145.27 o                         
  -7   1  11       2470.36       2570.07        69.68 o                         
  -6   1  11       2483.49       2476.24        62.06 o                         
  -5   1  11       3034.60       3001.53        59.75 o                         
  -4   1  11       1704.80       1655.18        33.44 o                         
  -3   1  11       6967.12       7005.60        96.69 o                         
  -2   1  11       2234.40       2314.40        37.50 o                         
  -1   1  11       1504.14       1431.63        24.39 o                         
   0   1  11       2992.32       3020.31        41.29 o                         
   1   1  11       1613.72       1644.66        26.53 o                         
   2   1  11       3213.16       3307.92        48.00 o                         
   3   1  11       1211.84       1327.65        26.80 o                         
   4   1  11        219.92        233.47        10.97 o                         
   5   1  11        803.51        896.44        29.06 o                         
   6   1  11       1394.55       1449.52        39.85 o                         
   7   1  11        880.98        862.56        26.30 o                         
   8   1  11        715.19        725.79        21.06 o                         
 -14   2  11         54.41         54.12         4.46 o                         
 -13   2  11        234.30        245.36        24.00 o                         
 -12   2  11        117.61        119.00        12.00 o                         
 -11   2  11        131.00        110.81         9.33 o                         
 -10   2  11        519.09        526.35        29.34 o                         
  -9   2  11       1053.44       1163.86        43.25 o                         
  -8   2  11        276.12        328.97        17.16 o                         
  -7   2  11         15.87         21.76         4.36 o                         
  -6   2  11       1562.91       1564.31        39.40 o                         
  -5   2  11       2942.39       3088.06        61.50 o                         
  -4   2  11       1297.61       1359.33        31.12 o                         
  -3   2  11         11.90         -4.73         5.50 o                         
  -2   2  11        265.00        286.84        12.34 o                         
  -1   2  11       1394.77       1421.41        27.97 o                         
   0   2  11       1096.55       1061.23        24.54 o                         
   1   2  11         57.42         62.89         4.99 o                         
   2   2  11        247.69        257.50        10.78 o                         
   3   2  11        501.91        554.84        16.92 o                         
   4   2  11        260.77        279.91        10.20 o                         
   5   2  11         59.40         64.85         5.98 o                         
   6   2  11         71.15         73.36         6.51 o                         
   7   2  11        328.16        334.26        14.43 o                         
   8   2  11        271.22        258.57         9.51 o                         
 -14   3  11        688.76        575.05        34.55 o                         
 -13   3  11       1239.09       1272.69        34.94 o                         
 -12   3  11       1162.98       1197.86        32.68 o                         
 -11   3  11        213.87        231.30        17.40 o                         
 -10   3  11        924.31        963.88        28.30 o                         
  -9   3  11        631.12        704.24        23.05 o                         
  -8   3  11       2712.25       2922.11        58.31 o                         
  -7   3  11       1420.73       1510.30        40.60 o                         
  -6   3  11        874.64        920.52        29.71 o                         
  -5   3  11       2114.21       2245.74        47.75 o                         
  -4   3  11       1534.15       1580.95        42.88 o                         
  -3   3  11       1360.09       1369.66        33.09 o                         
  -2   3  11       2286.15       2291.19        53.49 o                         
  -1   3  11       1728.44       1752.39        38.22 o                         
   0   3  11       2340.65       2347.81        41.20 o                         
   1   3  11       1076.53       1099.32        22.28 o                         
   2   3  11        674.82        701.34        16.83 o                         
   3   3  11       1566.95       1558.23        32.88 o                         
   4   3  11       1311.43       1377.83        28.52 o                         
   5   3  11        173.28        171.85         9.12 o                         
   6   3  11        645.78        665.18        20.50 o                         
   7   3  11        781.52        789.52        30.85 o                         
   8   3  11        716.36        619.48        72.96 o                         
 -13   4  11        578.36        554.16        30.81 o                         
 -12   4  11        131.91        134.41        10.81 o                         
 -11   4  11         24.49         21.87         4.83 o                         
 -10   4  11       1552.60       1545.50        37.41 o                         
  -9   4  11        639.08        630.37        19.71 o                         
  -8   4  11         38.53         44.82         5.64 o                         
  -7   4  11        539.30        520.08        18.87 o                         
  -6   4  11        722.84        748.20        20.87 o                         
  -5   4  11       2242.83       2257.46        43.53 o                         
  -4   4  11        467.24        446.40        16.47 o                         
  -3   4  11          9.75         -4.72         4.72 o                         
  -2   4  11        237.95        243.95        10.95 o                         
  -1   4  11        678.73        699.00        19.26 o                         
   0   4  11         15.97         23.13         3.62 o                         
   1   4  11        304.40        302.20        12.27 o                         
   2   4  11         17.92         18.29         3.08 o                         
   3   4  11         53.91         44.57         4.73 o                         
   4   4  11        109.74        109.56         6.95 o                         
   5   4  11         73.36         64.49         6.89 o                         
   6   4  11          9.66          7.88         4.41 o                         
   7   4  11         34.65         28.61         8.26 o                         
   8   4  11         21.50         19.69         6.56 o                         
 -13   5  11       2451.53       2210.26       103.48 o                         
 -12   5  11       3918.72       3606.28       118.41 o                         
 -11   5  11        902.10        827.54        42.99 o                         
 -10   5  11       2216.75       2120.42        66.95 o                         
  -9   5  11       6344.64       5814.02       205.45 o                         
  -8   5  11       2810.05       2849.00        77.13 o                         
  -7   5  11       5818.26       5789.30       130.22 o                         
  -6   5  11       3901.24       3781.85        83.63 o                         
  -5   5  11       6026.62       6074.25       114.27 o                         
  -4   5  11       4742.76       4585.18        84.32 o                         
  -3   5  11       5474.87       5346.71        98.62 o                         
  -2   5  11       5656.02       5636.15       100.47 o                         
  -1   5  11       9916.50       9760.29       258.90 o                         
   0   5  11       4548.86       4594.68        98.42 o                         
   1   5  11       3488.00       3507.92        67.38 o                         
   2   5  11       6438.90       6394.76       149.77 o                         
   3   5  11       4908.02       4223.99       209.32 o                         
   4   5  11       6248.98       5786.07       308.94 o                         
   5   5  11       2578.89       2747.18       120.78 o                         
   6   5  11       2069.97       2223.47        84.39 o                         
   7   5  11       4429.70       3942.22       128.30 o                         
 -12   6  11       1111.97        899.95        63.03 o                         
 -11   6  11        751.78        789.29        66.68 o                         
 -10   6  11       1338.71       1311.23        48.32 o                         
  -9   6  11       1010.26        941.21        63.81 o                         
  -8   6  11        768.67        758.22        41.07 o                         
  -7   6  11       1930.05       1961.28        66.01 o                         
  -6   6  11        672.36        727.37        40.01 o                         
  -5   6  11       1101.85       1105.99        32.70 o                         
  -4   6  11       1064.79       1122.52        36.75 o                         
  -3   6  11       1452.63       1398.13        44.07 o                         
  -2   6  11        967.92        941.41        52.42 o                         
  -1   6  11       1829.31       1770.29        58.24 o                         
   0   6  11       1000.74       1026.17        35.09 o                         
   1   6  11       1553.35       1591.30        52.04 o                         
   2   6  11        389.48        416.84        27.89 o                         
   3   6  11        260.91        259.20        22.47 o                         
   4   6  11        839.04        865.93        38.46 o                         
   5   6  11        634.35        726.42        35.44 o                         
   6   6  11        268.54        305.82        18.07 o                         
 -12   7  11        524.35        396.48        23.67 o                         
 -11   7  11        398.61        383.82        17.16 o                         
 -10   7  11        591.40        640.01        37.14 o                         
  -9   7  11        289.45        306.45        17.81 o                         
  -8   7  11       1062.50       1108.72        41.91 o                         
  -7   7  11        297.34        315.63        17.95 o                         
  -6   7  11        501.80        522.39        24.37 o                         
  -5   7  11         66.04         70.76        12.74 o                         
  -4   7  11        403.28        415.95        20.23 o                         
  -3   7  11       1077.24       1091.36        37.87 o                         
  -2   7  11        307.21        326.64        20.34 o                         
  -1   7  11         76.66         86.55        10.01 o                         
   0   7  11        347.51        350.56        19.21 o                         
   1   7  11        258.10        217.11        16.27 o                         
   2   7  11        359.81        370.52        23.97 o                         
   3   7  11        488.85        513.87        43.77 o                         
   4   7  11        552.06        620.07        32.62 o                         
   5   7  11        226.08        271.06        24.07 o                         
   6   7  11        150.06        151.80        17.68 o                         
 -10   8  11          3.47          3.63         2.35 o                         
  -9   8  11         60.62         56.42         8.03 o                         
  -8   8  11          6.45         10.13         3.99 o                         
  -7   8  11          3.94          8.64         4.41 o                         
  -6   8  11          0.41          8.14         5.47 o                         
  -5   8  11        109.60        106.97        12.14 o                         
  -4   8  11        218.58        230.31        15.87 o                         
  -3   8  11        332.90        326.05        16.84 o                         
  -2   8  11        221.23        227.69        13.83 o                         
  -1   8  11        157.44        172.63        12.21 o                         
   0   8  11        279.94        259.51        22.83 o                         
   1   8  11          2.70          5.04         3.29 o                         
   2   8  11          8.73          9.32         4.33 o                         
   3   8  11         73.96        106.13        19.52 o                         
   4   8  11        129.61        200.54        19.03 o                         
   5   8  11          0.49          1.44         3.97 o                         
  -9   9  11       1949.41       1883.62       208.98 o                         
  -8   9  11       1872.40       1844.19        93.63 o                         
  -7   9  11       1672.94       1780.44        94.56 o                         
  -6   9  11        954.95       1039.40        46.96 o                         
  -5   9  11       2123.18       2403.61       105.44 o                         
  -4   9  11        574.05        600.54        24.70 o                         
  -3   9  11       4159.65       4322.48       138.04 o                         
  -2   9  11       1746.56       1780.08        69.26 o                         
  -1   9  11        195.17        214.78        12.56 o                         
   0   9  11       1190.13       1198.34        42.45 o                         
   1   9  11       1181.31       1142.76        46.01 o                         
   2   9  11       2233.65       2497.08       668.08 o                         
   3   9  11       1542.19       2087.81       185.51 o                         
  -7  10  11        142.10        130.17        14.02 o                         
  -6  10  11         18.50         23.83         5.11 o                         
  -5  10  11          2.32          5.41         4.49 o                         
  -4  10  11        538.02        511.48        89.03 o                         
  -3  10  11          4.14          2.41         5.41 o                         
  -2  10  11         47.27         51.67         5.57 o                         
  -1  10  11         34.47         28.21         5.44 o                         
   0  10  11         94.45         78.66         8.64 o                         
   1  10  11        224.54        198.61        13.88 o                         
   2  10  11        128.96         83.90        10.42 o                         
  -4  11  11        866.64        810.41        42.79 o                         
 -14   0  12       4276.42       4366.58       190.32 o                         
 -13   0  12       3822.88       4134.63       155.55 o                         
 -12   0  12       3677.59       3997.12       146.31 o                         
 -11   0  12       7578.59       8440.56       226.64 o                         
 -10   0  12       3766.66       4363.53       179.68 o                         
  -9   0  12       4213.36       4360.65       155.15 o                         
  -8   0  12       9029.77       9336.81       427.09 o                         
  -7   0  12      11443.41      11571.69       333.52 o                         
  -6   0  12       2380.44       2476.27        99.06 o                         
  -5   0  12       3232.92       3375.82        86.99 o                         
  -4   0  12       2820.56       2885.32        76.72 o                         
  -3   0  12      26041.44      25901.71       405.83 o                         
  -2   0  12       5225.17       5258.32        88.31 o                         
  -1   0  12       3943.45       4134.17        75.08 o                         
   0   0  12       5795.57       6351.99       107.58 o                         
   1   0  12       8839.31       9018.15       146.47 o                         
   2   0  12       8260.50       8466.51       141.58 o                         
   3   0  12       4801.07       5032.15       103.48 o                         
   4   0  12       4569.24       4867.98       108.03 o                         
   5   0  12       8814.80       9266.43       210.74 o                         
   6   0  12       3473.63       3576.72        78.11 o                         
   7   0  12       1584.64       1743.21        65.67 o                         
   8   0  12       2600.11       2125.73        96.46 o                         
 -14   1  12         87.06         57.09        13.79 o                         
 -13   1  12         90.36         84.68        11.32 o                         
 -12   1  12         19.64         35.66         8.21 o                         
 -11   1  12         82.95         95.98        10.84 o                         
 -10   1  12        439.69        501.46        26.86 o                         
  -9   1  12        153.11        161.80        14.85 o                         
  -8   1  12         39.60         25.51         7.05 o                         
  -7   1  12         41.89         54.28         7.06 o                         
  -6   1  12         43.80         49.78         6.76 o                         
  -5   1  12        165.03        170.09        10.81 o                         
  -4   1  12        764.12        741.64        24.51 o                         
  -3   1  12        173.20        155.76         9.34 o                         
  -2   1  12       1372.20       1426.47        28.73 o                         
  -1   1  12         12.53         15.96         2.60 o                         
   0   1  12        283.49        266.28         9.59 o                         
   1   1  12        119.60        119.94         6.62 o                         
   2   1  12        482.11        510.60        15.11 o                         
   3   1  12         85.05         91.49         7.05 o                         
   4   1  12        246.99        269.15        14.19 o                         
   5   1  12         23.11         26.62         4.14 o                         
   6   1  12        420.35        422.76        15.33 o                         
   7   1  12        217.82        217.47        12.46 o                         
 -14   2  12        548.75        461.38        33.46 o                         
 -13   2  12        387.59        404.35        16.75 o                         
 -12   2  12       1036.63       1021.29        51.77 o                         
 -11   2  12        198.07        250.53        13.43 o                         
 -10   2  12        846.89        973.83        30.87 o                         
  -9   2  12        421.58        475.23        20.48 o                         
  -8   2  12       1894.99       2026.75        45.68 o                         
  -7   2  12        288.65        331.21        16.07 o                         
  -6   2  12        434.96        497.96        19.75 o                         
  -5   2  12        164.01        177.09         9.60 o                         
  -4   2  12       2157.86       2275.95        47.43 o                         
  -3   2  12       1114.71       1179.47        30.34 o                         
  -2   2  12        849.55        858.44        22.29 o                         
  -1   2  12        393.93        415.31        13.94 o                         
   0   2  12        558.96        587.43        17.26 o                         
   1   2  12        473.90        465.09        14.66 o                         
   2   2  12       1764.34       1811.79        32.76 o                         
   3   2  12        397.21        407.02        13.96 o                         
   4   2  12       1097.15       1128.69        26.67 o                         
   5   2  12        564.10        569.59        18.61 o                         
   6   2  12        603.87        632.64        21.23 o                         
   7   2  12        266.69        261.44        11.06 o                         
 -13   3  12        546.25        510.76        23.81 o                         
 -12   3  12         82.84         85.77         8.01 o                         
 -11   3  12        183.10        202.00        12.84 o                         
 -10   3  12        233.66        259.76        11.56 o                         
  -9   3  12        424.75        483.50        16.86 o                         
  -8   3  12        452.88        464.73        16.76 o                         
  -7   3  12        217.45        217.40        11.19 o                         
  -6   3  12          5.29         -4.63         4.63 o                         
  -5   3  12        548.50        600.13        23.69 o                         
  -4   3  12        198.24        201.60        13.23 o                         
  -3   3  12        416.26        430.36        17.27 o                         
  -2   3  12          4.72         -7.40         7.40 o                         
  -1   3  12        656.67        720.54        24.31 o                         
   0   3  12         16.60         16.47         3.41 o                         
   1   3  12        428.48        433.20        14.65 o                         
   2   3  12         20.15         20.10         3.29 o                         
   3   3  12        117.27        122.33         8.98 o                         
   4   3  12          0.59          3.76         2.11 o                         
   5   3  12          3.24          1.91         2.61 o                         
   6   3  12         14.85         17.55         4.74 o                         
   7   3  12         87.69         76.11         8.18 o                         
 -12   4  12        795.26        740.18        31.16 o                         
 -11   4  12        471.48        470.55        19.41 o                         
 -10   4  12       3010.60       3070.95        91.67 o                         
  -9   4  12       2824.90       2832.16        74.59 o                         
  -8   4  12        772.14        784.93        22.29 o                         
  -7   4  12       2406.47       2449.10        57.02 o                         
  -6   4  12        694.72        702.64        28.30 o                         
  -5   4  12       4383.53       4304.77        98.36 o                         
  -4   4  12       1845.66       1801.21        40.38 o                         
  -3   4  12       1941.57       1956.02        44.09 o                         
  -2   4  12       1272.45       1265.30        32.63 o                         
  -1   4  12       3936.43       3915.84        71.98 o                         
   0   4  12        653.08        644.87        19.85 o                         
   1   4  12       1652.04       1570.56        42.66 o                         
   2   4  12       1478.44       1527.11        45.72 o                         
   3   4  12       1253.16       1229.74        31.58 o                         
   4   4  12       1738.73       1689.30        80.77 o                         
   5   4  12        336.41        369.85        20.67 o                         
   6   4  12        474.43        451.94        38.42 o                         
   7   4  12       1492.07       1361.45        74.40 o                         
 -11   5  12         57.19         68.47        14.11 o                         
 -10   5  12        359.64        352.92        20.85 o                         
  -9   5  12        266.82        246.60        18.57 o                         
  -8   5  12         12.83         12.94         4.11 o                         
  -7   5  12        302.10        329.20        21.44 o                         
  -6   5  12          6.82          9.89         3.55 o                         
  -5   5  12        354.70        345.91        20.59 o                         
  -4   5  12         93.63        104.72         8.60 o                         
  -3   5  12        148.32        146.33         9.61 o                         
  -2   5  12          2.07         -4.66         4.66 o                         
  -1   5  12        104.89         93.70         6.65 o                         
   0   5  12         88.45         90.78         8.51 o                         
   1   5  12        189.91        197.42        14.10 o                         
   2   5  12          6.21         11.76         4.73 o                         
   3   5  12        201.79        191.35        12.13 o                         
   4   5  12        135.26        149.64        11.77 o                         
   5   5  12         42.03         45.81         6.62 o                         
   6   5  12          1.82          6.30         3.01 o                         
 -12   6  12        634.94        600.62        42.15 o                         
 -11   6  12        245.38        257.64        24.76 o                         
 -10   6  12       2418.21       2463.58       130.49 o                         
  -9   6  12       1372.09       1289.37       178.98 o                         
  -8   6  12       1765.15       1723.82       189.54 o                         
  -7   6  12        615.47        676.56        34.45 o                         
  -6   6  12       1679.24       1628.78        77.85 o                         
  -5   6  12       3010.37       2998.36       121.35 o                         
  -4   6  12       2113.16       2114.32        76.93 o                         
  -3   6  12        618.58        695.36        37.35 o                         
  -2   6  12       1688.07       1638.74        82.80 o                         
  -1   6  12       1961.80       1862.64        74.92 o                         
   0   6  12       1102.21       1080.09        40.15 o                         
   1   6  12        467.97        490.11        31.99 o                         
   2   6  12       1030.74       1129.05        80.19 o                         
   3   6  12       1193.13       1202.61        61.16 o                         
   4   6  12        867.34       1044.07        45.02 o                         
   5   6  12         65.30         74.66         8.68 o                         
 -11   7  12        102.25         94.97         9.16 o                         
 -10   7  12        653.00        704.87        52.98 o                         
  -9   7  12        622.29        575.02        26.47 o                         
  -8   7  12        203.33        202.55        16.28 o                         
  -7   7  12         13.51         16.42         5.28 o                         
  -6   7  12        260.00        275.61        20.36 o                         
  -5   7  12        284.27        273.56        26.25 o                         
  -4   7  12        404.13        426.00        27.42 o                         
  -3   7  12         39.04         38.18         8.52 o                         
  -2   7  12        137.32        184.48        17.65 o                         
  -1   7  12          1.89          4.35         5.28 o                         
   0   7  12         64.90         79.22        15.70 o                         
   1   7  12          6.30         13.01         8.29 o                         
   2   7  12        373.47        411.37        33.94 o                         
   3   7  12         98.65        100.74        11.66 o                         
   4   7  12        106.78        149.84        16.82 o                         
   5   7  12          4.83          4.09         3.86 o                         
 -10   8  12        732.10        699.67        41.86 o                         
  -9   8  12       1677.81       1297.69        51.87 o                         
  -8   8  12       1350.86       1221.47        52.63 o                         
  -7   8  12       1602.14       1613.79        79.36 o                         
  -6   8  12       1751.69       1695.35       166.37 o                         
  -5   8  12       1346.06       1441.48        97.21 o                         
  -4   8  12       1487.48       1501.57        67.98 o                         
  -3   8  12       2325.65       2435.09       102.38 o                         
  -2   8  12        981.92       1037.43        38.79 o                         
  -1   8  12       1958.47       2188.20        75.37 o                         
   0   8  12        775.14        864.01        65.33 o                         
   1   8  12        732.56        926.82        60.72 o                         
   2   8  12       1896.19       2092.17       163.14 o                         
   3   8  12        827.39       1176.72        49.78 o                         
   4   8  12        659.99        611.23       278.17 o                         
  -8   9  12        115.39        105.50        12.09 o                         
  -7   9  12          0.11          3.74         5.24 o                         
  -6   9  12         82.39         75.00         9.34 o                         
  -5   9  12         22.32         20.04         5.52 o                         
  -4   9  12        104.93        117.88        18.11 o                         
  -3   9  12         13.03          7.92         4.11 o                         
  -2   9  12          5.69          7.40         5.12 o                         
  -1   9  12         40.41         37.96         6.80 o                         
   0   9  12         75.94         71.60         8.90 o                         
   1   9  12          4.76          5.08         4.13 o                         
   2   9  12          8.17          6.32         2.88 o                         
  -6  10  12       2658.03       2405.77       109.76 o                         
  -5  10  12       2156.87       2192.30       103.77 o                         
  -4  10  12       2104.88       2278.73       108.95 o                         
  -3  10  12       4892.01       4964.83       220.55 o                         
  -2  10  12       2281.09       2381.87       113.96 o                         
  -1  10  12       1885.64       1862.67        91.27 o                         
   0  10  12       2077.89       1673.27        80.97 o                         
 -13   1  13       2121.70       2221.33        80.33 o                         
 -12   1  13       3339.54       3541.21       106.04 o                         
 -11   1  13       3853.75       4116.75       105.29 o                         
 -10   1  13       2893.13       3128.02        86.58 o                         
  -9   1  13       3965.58       4167.52       109.83 o                         
  -8   1  13       5413.60       5910.36       147.10 o                         
  -7   1  13       5094.89       5120.82       110.50 o                         
  -6   1  13       6452.67       6533.90       120.08 o                         
  -5   1  13       5480.62       5452.66       111.75 o                         
  -4   1  13       5416.70       5504.11       104.07 o                         
  -3   1  13       7805.82       7829.52       119.78 o                         
  -2   1  13       3046.93       3095.49        52.19 o                         
  -1   1  13       4279.95       4406.03        60.94 o                         
   0   1  13       3012.09       3076.39        48.00 o                         
   1   1  13       4828.23       5062.11        83.65 o                         
   2   1  13       4357.27       4620.32        81.21 o                         
   3   1  13       2453.50       2555.99        56.54 o                         
   4   1  13       2754.88       2805.39        64.50 o                         
   5   1  13       2035.38       2126.04        56.67 o                         
   6   1  13       1638.68       1630.47        48.69 o                         
 -13   2  13         11.81         13.97         2.90 o                         
 -12   2  13          1.23          2.74         2.83 o                         
 -11   2  13         19.21         14.15         3.95 o                         
 -10   2  13         22.20         14.44         3.82 o                         
  -9   2  13          0.04          4.66         3.44 o                         
  -8   2  13          0.61          3.36         2.80 o                         
  -7   2  13         14.85         18.92         4.27 o                         
  -6   2  13         67.34         73.65         9.25 o                         
  -5   2  13        164.80        158.58        11.28 o                         
  -4   2  13          6.67         -5.15         5.15 o                         
  -3   2  13        113.12        117.41         8.02 o                         
  -2   2  13         33.52         38.08         5.28 o                         
  -1   2  13          1.96          3.07         2.50 o                         
   0   2  13          5.18          9.77         2.69 o                         
   1   2  13         80.97         71.99         5.90 o                         
   2   2  13         88.13         76.86         6.38 o                         
   3   2  13        119.75        126.91         7.43 o                         
   4   2  13        227.14        241.56        14.92 o                         
   5   2  13        310.20        315.76        13.11 o                         
   6   2  13         67.26         60.88         5.03 o                         
 -12   3  13         38.70         35.17         6.90 o                         
 -11   3  13         58.74         56.48         7.75 o                         
 -10   3  13        821.61        849.42        26.43 o                         
  -9   3  13        186.61        206.41        11.30 o                         
  -8   3  13        824.66        907.30        26.86 o                         
  -7   3  13         58.01         72.66         8.17 o                         
  -6   3  13        426.51        440.98        21.76 o                         
  -5   3  13        626.94        613.30        35.14 o                         
  -4   3  13        222.06        224.83        13.92 o                         
  -3   3  13        141.49        156.97        11.31 o                         
  -2   3  13        768.22        800.93        24.00 o                         
  -1   3  13         37.02         46.23         5.60 o                         
   0   3  13         57.62         57.43         6.40 o                         
   1   3  13        204.77        215.93        10.82 o                         
   2   3  13        513.89        556.80        17.99 o                         
   3   3  13        491.66        520.15        18.19 o                         
   4   3  13        169.71        164.29        14.79 o                         
   5   3  13         35.06         48.54         6.47 o                         
   6   3  13        428.11        435.74        20.69 o                         
 -12   4  13         50.76         38.44         9.21 o                         
 -11   4  13         50.51         40.86         8.67 o                         
 -10   4  13          1.63          9.61         6.91 o                         
  -9   4  13        157.75        156.37        10.41 o                         
  -8   4  13          1.97          6.20         5.25 o                         
  -7   4  13        204.01        219.30        13.47 o                         
  -6   4  13        574.23        565.46        30.77 o                         
  -5   4  13        413.45        399.04        20.29 o                         
  -4   4  13        172.62        156.17        10.92 o                         
  -3   4  13        164.94        155.26         9.94 o                         
  -2   4  13         59.71         63.23         6.70 o                         
  -1   4  13        759.35        704.34        22.93 o                         
   0   4  13        417.93        411.60        16.76 o                         
   1   4  13         19.32         17.18         3.77 o                         
   2   4  13        173.54        181.71        18.72 o                         
   3   4  13         32.57         27.29         5.13 o                         
   4   4  13         32.39         26.58         4.02 o                         
   5   4  13         54.60         48.28         6.06 o                         
   6   4  13         10.09          7.14         4.61 o                         
 -12   5  13        519.67        595.84        42.67 o                         
 -11   5  13        503.44        460.99        37.37 o                         
 -10   5  13       2148.63       2331.02       123.23 o                         
  -9   5  13       2000.15       1764.25       131.70 o                         
  -8   5  13       1343.40       1553.56        69.06 o                         
  -7   5  13       1314.36       1399.15        65.44 o                         
  -6   5  13        143.27        160.79        15.50 o                         
  -5   5  13       2654.52       2687.35        82.10 o                         
  -4   5  13       1158.15       1109.64        37.75 o                         
  -3   5  13       1261.13       1204.90        65.27 o                         
  -2   5  13        681.86        652.75        33.00 o                         
  -1   5  13       1630.79       1557.65        42.94 o                         
   0   5  13         96.01         98.07         9.58 o                         
   1   5  13       1565.04       1463.92        81.31 o                         
   2   5  13        568.28        599.28        42.86 o                         
   3   5  13       1257.46       1338.00        42.63 o                         
   4   5  13        944.73        992.79        36.09 o                         
   5   5  13         39.54         40.30         6.18 o                         
 -11   6  13        576.69        553.23        43.02 o                         
 -10   6  13        167.37        191.26        17.31 o                         
  -9   6  13        205.77        213.91        33.52 o                         
  -8   6  13         10.44          9.57         4.03 o                         
  -7   6  13        201.27        190.38        15.81 o                         
  -6   6  13        131.38        126.67        16.62 o                         
  -5   6  13          5.40          5.01         5.06 o                         
  -4   6  13        224.43        213.47        18.71 o                         
  -3   6  13        657.08        673.88        35.63 o                         
  -2   6  13          4.60         12.20         4.43 o                         
  -1   6  13          2.03          9.14         5.73 o                         
   0   6  13        186.59        201.29        19.69 o                         
   1   6  13        293.03        323.73        38.43 o                         
   2   6  13        189.37        193.32        13.34 o                         
   3   6  13         29.80         34.46         7.06 o                         
   4   6  13        119.02        112.83         8.87 o                         
 -10   7  13        773.37        726.89        33.04 o                         
  -9   7  13        351.45        324.57        23.05 o                         
  -8   7  13       1149.68        880.66        68.33 o                         
  -7   7  13        226.95        227.79        20.64 o                         
  -6   7  13        803.19        836.65        47.81 o                         
  -5   7  13        108.81        120.27        15.84 o                         
  -4   7  13       1193.40       1177.32        58.70 o                         
  -3   7  13        673.30        672.59        30.22 o                         
  -2   7  13       1341.47       1391.86        52.20 o                         
  -1   7  13        333.88        348.97        28.41 o                         
   0   7  13        798.42        974.67        56.43 o                         
   1   7  13        812.75       1067.79        57.52 o                         
   2   7  13       1102.12       1181.49        54.07 o                         
   3   7  13        382.47        460.95        24.93 o                         
  -9   8  13         35.14         27.41         6.97 o                         
  -8   8  13         15.86         16.91         3.71 o                         
  -7   8  13        189.36        173.92        11.97 o                         
  -6   8  13         27.35         35.25         5.99 o                         
  -5   8  13         44.46         48.30        14.02 o                         
  -4   8  13          9.47          9.11         3.57 o                         
  -3   8  13         98.65         94.86        13.68 o                         
  -2   8  13        250.07        284.25        25.49 o                         
  -1   8  13          4.32          5.52         4.32 o                         
   0   8  13        156.30        194.45        15.47 o                         
   1   8  13        181.11        181.40        17.77 o                         
   2   8  13         86.39         75.50        13.04 o                         
  -6   9  13       2385.70       2022.27        59.63 o                         
  -5   9  13       3181.70       3135.54        87.87 o                         
  -4   9  13       2807.33       2941.20       100.21 o                         
  -3   9  13       7925.34       8189.54       259.04 o                         
  -2   9  13       2179.69       2261.75        84.16 o                         
  -1   9  13       4418.81       4044.78       184.56 o                         
   0   9  13       4019.41       4183.34       868.25 o                         
 -13   0  14       2324.24       2185.86       342.84 o                         
 -12   0  14       2423.60       2533.04        94.53 o                         
 -11   0  14       4566.90       4865.99       229.15 o                         
 -10   0  14       2068.32       2316.54        75.87 o                         
  -9   0  14       6112.12       6048.51       219.49 o                         
  -8   0  14       4198.93       4467.83       126.33 o                         
  -7   0  14       3121.77       3236.47       120.81 o                         
  -6   0  14       4733.37       4857.79       139.38 o                         
  -5   0  14       4961.09       5081.77       145.45 o                         
  -4   0  14       3638.17       3769.41        94.03 o                         
  -3   0  14       7922.22       8021.66       187.30 o                         
  -2   0  14       1106.07       1223.22        39.29 o                         
  -1   0  14       6602.67       6695.08       161.30 o                         
   0   0  14       2512.61       2643.19        65.30 o                         
   1   0  14       2992.95       3098.62        73.54 o                         
   2   0  14       2448.85       2682.53        70.57 o                         
   3   0  14       1890.05       2012.41        54.51 o                         
   4   0  14        603.34        602.33        24.27 o                         
   5   0  14       1072.24       1047.95        41.89 o                         
 -13   1  14         36.88         32.31         7.45 o                         
 -12   1  14          1.89          2.45         3.44 o                         
 -11   1  14         26.81         13.84         4.67 o                         
 -10   1  14          0.19          2.55         4.62 o                         
  -9   1  14         11.49          4.44         3.15 o                         
  -8   1  14          0.07          0.45         3.53 o                         
  -7   1  14        314.71        339.36        19.99 o                         
  -6   1  14         42.40         39.78         6.16 o                         
  -5   1  14       1445.85       1423.94        38.83 o                         
  -4   1  14         34.49         40.30         5.75 o                         
  -3   1  14         85.39         84.42         8.14 o                         
  -2   1  14         22.07         19.58         3.74 o                         
  -1   1  14        308.53        282.38        11.26 o                         
   0   1  14         67.81         68.87         6.09 o                         
   1   1  14        120.47        121.74         7.42 o                         
   2   1  14         16.04         19.26         3.67 o                         
   3   1  14        336.02        317.73        13.70 o                         
   4   1  14          0.23          1.18         1.85 o                         
   5   1  14          7.74          4.44         2.27 o                         
 -12   2  14        609.54        629.77        30.39 o                         
 -11   2  14        393.93        413.18        14.23 o                         
 -10   2  14        862.91        888.54        24.51 o                         
  -9   2  14        577.65        611.66        20.19 o                         
  -8   2  14       1403.30       1509.45        62.87 o                         
  -7   2  14        621.83        638.57        25.06 o                         
  -6   2  14       1855.77       1854.69        51.11 o                         
  -5   2  14        244.19        261.72        14.23 o                         
  -4   2  14       2697.98       2615.68        60.90 o                         
  -3   2  14        886.60        878.47        28.75 o                         
  -2   2  14       1854.27       1864.28        40.08 o                         
  -1   2  14        939.27        960.51        25.34 o                         
   0   2  14       1859.25       1902.88        42.98 o                         
   1   2  14        921.86        955.36        26.08 o                         
   2   2  14       1188.24       1263.04        30.49 o                         
   3   2  14        661.33        700.26        21.03 o                         
   4   2  14        748.80        740.34        20.04 o                         
   5   2  14        346.55        340.58        14.87 o                         
 -12   3  14        611.01        542.79        26.07 o                         
 -11   3  14        657.24        672.97        37.87 o                         
 -10   3  14        228.75        274.80        13.38 o                         
  -9   3  14       1018.33       1075.40        33.81 o                         
  -8   3  14        493.99        530.26        19.61 o                         
  -7   3  14       1161.37       1277.94        44.54 o                         
  -6   3  14         13.28         12.83         4.05 o                         
  -5   3  14        341.80        379.18        20.48 o                         
  -4   3  14        462.34        471.26        22.05 o                         
  -3   3  14       1846.88       1904.81        48.09 o                         
  -2   3  14         91.02         98.77         8.77 o                         
  -1   3  14        796.08        858.33        23.42 o                         
   0   3  14        449.94        491.13        17.30 o                         
   1   3  14        827.23        831.05        23.44 o                         
   2   3  14        362.94        387.25        13.27 o                         
   3   3  14        647.43        655.71        19.42 o                         
   4   3  14        747.09        784.41        36.06 o                         
   5   3  14        887.66        740.73        32.56 o                         
 -12   4  14        223.34        199.82        20.16 o                         
 -11   4  14        396.00        359.84        42.04 o                         
 -10   4  14        804.67        679.00        58.85 o                         
  -9   4  14       1357.66       1451.03        66.94 o                         
  -8   4  14       1236.63       1331.99        49.74 o                         
  -7   4  14        823.88        859.53        46.33 o                         
  -6   4  14        590.79        581.79        22.51 o                         
  -5   4  14       1920.28       1913.36        50.68 o                         
  -4   4  14        389.96        365.77        17.30 o                         
  -3   4  14       1561.10       1596.28        38.38 o                         
  -2   4  14       1153.77       1144.81        34.10 o                         
  -1   4  14       1923.30       1944.33        53.83 o                         
   0   4  14        304.90        303.95        19.99 o                         
   1   4  14       1319.02       1332.54        70.82 o                         
   2   4  14        566.72        538.17        35.48 o                         
   3   4  14       1705.89       1707.62       136.33 o                         
   4   4  14        346.14        358.47        22.37 o                         
 -11   5  14        121.67         74.11        14.40 o                         
 -10   5  14          1.02          1.31         3.38 o                         
  -9   5  14        432.13        450.22        29.66 o                         
  -8   5  14         44.72         44.06         9.79 o                         
  -7   5  14        328.90        337.20        31.56 o                         
  -6   5  14        208.73        192.64        23.78 o                         
  -5   5  14        633.55        507.09       101.84 o                         
  -4   5  14        123.31         98.73        12.67 o                         
  -3   5  14        308.89        307.56        15.95 o                         
  -2   5  14          1.98          3.43         2.83 o                         
  -1   5  14        283.64        252.22        39.51 o                         
   0   5  14         43.19         42.77         6.44 o                         
   1   5  14        104.13        101.88        10.58 o                         
   2   5  14         92.81        113.02        12.10 o                         
   3   5  14        121.25        126.13        13.44 o                         
   4   5  14          4.23          7.95         3.46 o                         
 -10   6  14        842.45        704.91        89.49 o                         
  -9   6  14        895.43        829.45        41.07 o                         
  -8   6  14       1817.17       1912.29       146.99 o                         
  -7   6  14        321.54        366.02        27.95 o                         
  -6   6  14        972.38       1061.69        53.84 o                         
  -5   6  14        548.81        538.53       120.38 o                         
  -4   6  14       1255.57       1251.19        60.70 o                         
  -3   6  14       1161.89       1189.14        41.82 o                         
  -2   6  14       1149.30       1168.47        56.01 o                         
  -1   6  14        282.21        279.62        30.91 o                         
   0   6  14       1000.22        930.61        70.80 o                         
   1   6  14        906.94        931.43        43.81 o                         
   2   6  14       1034.59       1122.41        75.78 o                         
   3   6  14        909.89        982.65        57.18 o                         
  -9   7  14        288.77        267.03        17.37 o                         
  -8   7  14        529.84        513.89        61.82 o                         
  -7   7  14        226.91        223.64        23.61 o                         
  -6   7  14        360.39        332.60        18.29 o                         
  -5   7  14        255.66        273.34        22.86 o                         
  -4   7  14        756.32        730.21        33.45 o                         
  -3   7  14        122.19        122.90        12.43 o                         
  -2   7  14        244.12        279.74        21.95 o                         
  -1   7  14         58.42         68.28        10.82 o                         
   0   7  14        245.93        259.84        19.13 o                         
   1   7  14        211.09        301.62        22.92 o                         
   2   7  14        233.62        288.62        23.84 o                         
  -8   8  14       1332.21       1110.03        58.45 o                         
  -7   8  14       1336.60       1207.92        66.63 o                         
  -6   8  14        957.27        961.55        44.84 o                         
  -5   8  14        887.39        784.01        55.14 o                         
  -4   8  14       2617.90       2205.97        79.75 o                         
  -3   8  14       2373.21       2154.45        78.63 o                         
  -2   8  14        352.76        346.29        45.87 o                         
  -1   8  14        796.76        967.88        38.86 o                         
   0   8  14        788.76        449.23        30.29 o                         
 -12   1  15        583.55        468.83        45.90 o                         
 -11   1  15        811.55        870.20        33.43 o                         
 -10   1  15       1025.28       1145.85        43.14 o                         
  -9   1  15       1301.29       1357.09        50.61 o                         
  -8   1  15        765.62        750.52        39.45 o                         
  -7   1  15        701.62        678.43        28.46 o                         
  -6   1  15        182.32        183.71        13.94 o                         
  -5   1  15         56.41         58.25         8.38 o                         
  -4   1  15       2102.83       2038.89        60.88 o                         
  -3   1  15       1143.08       1193.23        37.56 o                         
  -2   1  15        281.96        305.14        16.41 o                         
  -1   1  15        377.84        424.99        19.87 o                         
   0   1  15        198.64        196.33        14.33 o                         
   1   1  15       1369.83       1384.49        44.10 o                         
   2   1  15        782.07        764.28        23.86 o                         
   3   1  15        413.85        425.45        13.28 o                         
   4   1  15       1112.63        941.69        64.62 o                         
 -12   2  15        208.05        191.74        11.67 o                         
 -11   2  15          0.82         -1.62         4.13 o                         
 -10   2  15          5.59          5.17         2.68 o                         
  -9   2  15         24.37         20.36         4.16 o                         
  -8   2  15        344.43        374.80        19.41 o                         
  -7   2  15        114.17        109.07         9.10 o                         
  -6   2  15         26.12         29.56         5.33 o                         
  -5   2  15         11.95         10.42         3.39 o                         
  -4   2  15        532.96        515.23        19.74 o                         
  -3   2  15         76.28         73.58         7.14 o                         
  -2   2  15         18.98         26.71         4.70 o                         
  -1   2  15         28.44         38.82         4.94 o                         
   0   2  15        306.27        310.58        13.23 o                         
   1   2  15        185.88        210.00         9.08 o                         
   2   2  15         23.48         18.39         3.13 o                         
   3   2  15         30.03         28.01         3.64 o                         
   4   2  15        350.51        300.52        12.36 o                         
 -11   3  15       1854.19       1686.10        69.80 o                         
 -10   3  15       1826.16       1846.09        58.03 o                         
  -9   3  15       1787.22       1833.65        50.71 o                         
  -8   3  15       1816.69       1875.28        47.83 o                         
  -7   3  15        916.24        962.80        27.25 o                         
  -6   3  15       1922.84       1957.90        46.16 o                         
  -5   3  15       1821.20       1853.91        45.79 o                         
  -4   3  15       2184.85       2216.07        56.24 o                         
  -3   3  15       1993.07       2016.22        52.26 o                         
  -2   3  15       1875.71       1882.18        49.30 o                         
  -1   3  15       1459.93       1483.70        37.55 o                         
   0   3  15       1574.96       1618.77        33.57 o                         
   1   3  15       1619.90       1608.13        51.00 o                         
   2   3  15       1807.51       1683.85        66.98 o                         
   3   3  15       1932.90       1761.86       118.43 o                         
 -11   4  15         38.22         44.57         9.62 o                         
 -10   4  15        226.46        192.19        44.23 o                         
  -9   4  15        991.08        736.76        56.61 o                         
  -8   4  15        226.58        249.82        21.98 o                         
  -7   4  15        598.22        606.74        31.39 o                         
  -6   4  15        267.43        285.16        32.03 o                         
  -5   4  15        871.60        816.35        51.35 o                         
  -4   4  15        585.76        595.44        32.41 o                         
  -3   4  15        516.98        506.24        23.57 o                         
  -2   4  15         55.41         49.80         6.38 o                         
  -1   4  15        592.18        481.01        65.76 o                         
   0   4  15        103.95         95.34        11.08 o                         
   1   4  15        514.88        467.85        32.34 o                         
   2   4  15        371.52        311.11        38.68 o                         
   3   4  15        140.44        133.31        12.38 o                         
 -10   5  15       3114.67       3067.95       149.32 o                         
  -9   5  15       1655.59       1432.76       191.56 o                         
  -8   5  15       1737.75       1835.62        72.96 o                         
  -7   5  15       1741.21       1766.77        72.59 o                         
  -6   5  15       2568.48       2635.71       131.01 o                         
  -5   5  15       2943.84       2828.41       177.19 o                         
  -4   5  15       1770.74       1739.76        76.19 o                         
  -3   5  15       1564.50       1632.27       103.19 o                         
  -2   5  15       2533.15       2865.25       157.27 o                         
  -1   5  15       1444.97       1533.46        64.68 o                         
   0   5  15        782.52        818.74        37.84 o                         
   1   5  15       1908.78       2029.03        73.98 o                         
   2   5  15        973.91        990.22        52.43 o                         
  -9   6  15       1065.47        934.85        59.83 o                         
  -8   6  15        629.04        629.16        32.61 o                         
  -7   6  15       1650.95       1643.00        55.11 o                         
  -6   6  15        542.76        612.87        28.93 o                         
  -5   6  15        885.41        918.92        48.91 o                         
  -4   6  15        707.36        773.32        63.34 o                         
  -3   6  15       1538.43       1683.06       132.10 o                         
  -2   6  15        910.76        960.25        70.43 o                         
  -1   6  15       2243.21       2392.08        92.86 o                         
   0   6  15        966.69       1165.20        52.76 o                         
   1   6  15        898.58        966.26        32.98 o                         
  -7   7  15        693.75        558.79        36.62 o                         
  -6   7  15        763.51        719.14        35.47 o                         
  -5   7  15       1255.76       1188.19        51.15 o                         
  -4   7  15       2131.25       2203.25       139.93 o                         
  -3   7  15        675.71        777.06        60.93 o                         
  -2   7  15       1021.55       1157.30        78.14 o                         
  -1   7  15       1253.82       1390.82        86.61 o                         
 -11   0  16         27.69         34.67         9.10 o                         
 -10   0  16        105.29        124.87        12.15 o                         
  -9   0  16        353.77        322.27        30.03 o                         
  -8   0  16        354.74        359.04        24.78 o                         
  -7   0  16         24.57         34.69         8.16 o                         
  -6   0  16        130.55        124.77        14.78 o                         
  -5   0  16         49.54         65.88        11.12 o                         
  -4   0  16       1588.76       1467.10        64.06 o                         
  -3   0  16         46.19         42.51         9.53 o                         
  -2   0  16        133.07        145.27        15.66 o                         
  -1   0  16         51.06         47.83         8.77 o                         
   0   0  16        283.52        267.73        20.62 o                         
   1   0  16        195.15        181.78        14.81 o                         
   2   0  16         46.68         48.23         6.63 o                         
   3   0  16         36.48         26.01         3.88 o                         
 -11   1  16        376.85        325.01        21.85 o                         
 -10   1  16        281.12        284.48        21.26 o                         
  -9   1  16         72.24         70.02         8.49 o                         
  -8   1  16         95.25         99.40        10.58 o                         
  -7   1  16        179.15        173.78        14.42 o                         
  -6   1  16        104.40        105.75         9.63 o                         
  -5   1  16        166.56        173.06        12.60 o                         
  -4   1  16         67.73         50.54         7.13 o                         
  -3   1  16        610.94        585.65        28.81 o                         
  -2   1  16         71.63         78.28         9.92 o                         
  -1   1  16         11.36         15.01         5.00 o                         
   0   1  16         13.67         14.50         4.34 o                         
   1   1  16         76.85         77.50         6.61 o                         
   2   1  16         91.26         86.60         6.14 o                         
   3   1  16         75.82         61.66         5.40 o                         
 -11   2  16        694.17        546.55        38.35 o                         
 -10   2  16       1227.93       1219.78        36.67 o                         
  -9   2  16       2450.89       2498.73        63.13 o                         
  -8   2  16       1207.52       1214.30        32.88 o                         
  -7   2  16       1432.29       1481.84        38.98 o                         
  -6   2  16       1476.57       1467.61        39.26 o                         
  -5   2  16       3276.50       3304.33        74.62 o                         
  -4   2  16       2212.32       2229.58        54.31 o                         
  -3   2  16       1384.25       1395.28        34.91 o                         
  -2   2  16       1422.55       1474.40        39.42 o                         
  -1   2  16       1245.15       1269.11        34.60 o                         
   0   2  16       1361.68       1356.43        35.23 o                         
   1   2  16       2270.36       2162.79        53.91 o                         
   2   2  16       1136.38        933.35        60.08 o                         
 -10   3  16         71.70         64.67        12.67 o                         
  -9   3  16        174.01        173.55        13.39 o                         
  -8   3  16        259.98        291.77        16.89 o                         
  -7   3  16        527.13        522.24        22.36 o                         
  -6   3  16        145.81        147.53         9.31 o                         
  -5   3  16        636.44        622.18        21.29 o                         
  -4   3  16        359.23        335.49        13.53 o                         
  -3   3  16        291.01        299.90        13.76 o                         
  -2   3  16         76.94         71.73         6.39 o                         
  -1   3  16        653.06        605.51        37.88 o                         
   0   3  16        273.46        237.08        14.91 o                         
   1   3  16        279.87        205.68        18.37 o                         
 -10   4  16       3026.99       2904.63       134.98 o                         
  -9   4  16       2131.47       2272.74       115.11 o                         
  -8   4  16       2354.41       1694.74       159.77 o                         
  -7   4  16       1223.09       1101.72        37.64 o                         
  -6   4  16       3202.05       2673.13       103.56 o                         
  -5   4  16       2242.64       2248.52        78.77 o                         
  -4   4  16       2036.24       2075.11        73.39 o                         
  -3   4  16       1866.41       1869.82        80.13 o                         
  -2   4  16       2426.29       1950.65        87.33 o                         
  -1   4  16        619.20        468.27        28.78 o                         
   0   4  16       1266.69        652.66        67.75 o                         
  -9   5  16         74.77         68.18        11.86 o                         
  -8   5  16         10.26         17.97         7.77 o                         
  -7   5  16        102.76         91.56        10.57 o                         
  -6   5  16          9.96         17.36         4.31 o                         
  -5   5  16          3.81          3.67         3.56 o                         
  -4   5  16         25.51         45.58         9.09 o                         
  -3   5  16         86.37         81.71        16.35 o                         
  -1   5  16          0.55          3.22         5.30 o                         
   0   5  16          1.22          4.09         4.55 o                         
  -7   6  16        935.21        717.31       212.43 o                         
  -6   6  16       1404.76       1479.30       108.32 o                         
  -5   6  16       1245.29       1363.27        53.76 o                         
  -4   6  16        728.71        691.72        51.37 o                         
  -2   6  16       1380.72       1475.35        86.15 o                         
  -1   6  16        651.91        703.47        49.01 o                         
 -10   1  17        326.21        282.69        24.24 o                         
  -9   1  17        832.12        784.91        28.27 o                         
  -8   1  17        385.52        395.52        19.00 o                         
  -7   1  17        385.85        363.17        24.29 o                         
  -6   1  17        132.12        135.62        11.28 o                         
  -5   1  17        577.14        581.67        25.80 o                         
  -4   1  17       1482.02       1379.59        46.60 o                         
  -3   1  17        139.61        143.76        11.49 o                         
  -2   1  17        312.55        303.70        16.29 o                         
  -1   1  17        542.78        499.63        17.83 o                         
   0   1  17        696.61        635.07        22.01 o                         
   1   1  17        483.84        357.27        29.48 o                         
  -9   2  17        271.12        237.41        11.57 o                         
  -8   2  17        298.16        295.41        12.68 o                         
  -7   2  17        339.92        335.24        14.35 o                         
  -6   2  17        731.11        724.68        21.53 o                         
  -5   2  17        646.57        655.06        20.32 o                         
  -4   2  17        265.63        286.27        13.61 o                         
  -3   2  17        290.11        256.91        12.52 o                         
  -2   2  17        207.76        193.66        10.18 o                         
  -1   2  17        570.45        547.47        21.53 o                         
   0   2  17        439.18        396.74        27.87 o                         
  -8   3  17       1636.52       1346.47        51.21 o                         
  -7   3  17       2108.11       1924.62        61.40 o                         
  -6   3  17       2527.54       2384.66        68.64 o                         
  -5   3  17       1692.00       1600.82        50.16 o                         
  -4   3  17       2259.52       2106.16        76.22 o                         
  -3   3  17       3071.61       2624.73        90.93 o                         
  -2   3  17       2225.69       1818.60       130.55 o                         
  -1   3  17       1945.53       1292.20       104.89 o                         
  -8   4  17          5.64          2.59         3.28 o                         
  -7   4  17         47.85         45.90         9.73 o                         
  -5   4  17         69.70         29.08         7.14 o                         
  -3   4  17          6.81          7.37         4.89 o                         
  -2   4  17          0.05          2.30         3.51 o                         
  -4   5  17        392.15        103.77        12.78 o                         
  -8   0  18         57.08         45.66         5.31 o                         
  -7   0  18        453.29        413.25        42.27 o                         
  -6   0  18         35.33         40.68         7.98 o                         
  -5   0  18        156.01        149.52        11.54 o                         
  -4   0  18        554.52        455.50        22.37 o                         
  -3   0  18        116.94        153.68        13.39 o                         
  -2   0  18        216.21        175.74        10.97 o                         
  -8   1  18        139.01        117.19         7.71 o                         
  -7   1  18         24.40         23.09         2.92 o                         
  -6   1  18        291.09        249.91        10.53 o                         
  -5   1  18         84.38         92.40         6.19 o                         
  -4   1  18         27.54         26.21         3.43 o                         
  -3   1  18        196.78        179.06        12.54 o                         
  -2   1  18         17.23         11.69         1.96 o                         
  -6   2  18       1083.66        943.18        34.26 o                         
  -5   2  18       1845.26       1595.22        51.86 o                         
  -4   2  18       2151.52       1890.24        60.07 o                         
  -3   2  18       1457.17       1192.37        58.56 o                         
                                                                                
